# Supplementary material for: Detecting recurrent gene mutation in interaction network context using multi-scale graph diffusion
Source: BMC Bioinformatics. 2013 Jan 23;14:29. doi: 10.1186/1471-2105-14-29 (PMC3626877; doi:10.1186/1471-2105-14-29)
Supplement: Additional file 1 — Source code. A Zip file containing the source code of the presented algorithm for Matlab and R and related files. These files are also available on http://bioinformatics.tudelft.nl/users/sepideh-babaei. Note that the results of this study are calculated by Matlab. [file 1471-2105-14-29-S1.zip]

Archive with 40 entries (33 files):
- DAGIC/
- DAGIC/.DS_Store
- __MACOSX/
- __MACOSX/DAGIC/
- __MACOSX/DAGIC/._.DS_Store
- DAGIC/DAGIC-MatLab/
- DAGIC/DAGIC-MatLab/BagGenerating.m
- __MACOSX/DAGIC/DAGIC-MatLab/
- __MACOSX/DAGIC/DAGIC-MatLab/._BagGenerating.m
- DAGIC/DAGIC-MatLab/BagGeneratingFirst.m
- __MACOSX/DAGIC/DAGIC-MatLab/._BagGeneratingFirst.m
- DAGIC/DAGIC-MatLab/DAGIC.m
- __MACOSX/DAGIC/DAGIC-MatLab/._DAGIC.m
- DAGIC/DAGIC-MatLab/DAGIC_ScorePermutation.m
- __MACOSX/DAGIC/DAGIC-MatLab/._DAGIC_ScorePermutation.m
- DAGIC/DAGIC-MatLab/PermutationWithBag.m
- __MACOSX/DAGIC/DAGIC-MatLab/._PermutationWithBag.m
- DAGIC/DAGIC-MatLab/Permute.m
- __MACOSX/DAGIC/DAGIC-MatLab/._Permute.m
- DAGIC/DAGIC-MatLab/Read me.txt
- __MACOSX/DAGIC/DAGIC-MatLab/._Read me.txt
- DAGIC/DAGIC-MatLab/SampGenes.txt
- __MACOSX/DAGIC/DAGIC-MatLab/._SampGenes.txt
- DAGIC/DAGIC-MatLab/WGGs.txt
- __MACOSX/DAGIC/DAGIC-MatLab/._WGGs.txt
- __MACOSX/DAGIC/._DAGIC-MatLab
- DAGIC/DAGIC-R/
- DAGIC/DAGIC-R/.Rhistory
- __MACOSX/DAGIC/DAGIC-R/
- __MACOSX/DAGIC/DAGIC-R/._.Rhistory
- DAGIC/DAGIC-R/DAGIC-R.r
- __MACOSX/DAGIC/DAGIC-R/._DAGIC-R.r
- DAGIC/DAGIC-R/Read me_R.txt
- __MACOSX/DAGIC/DAGIC-R/._Read me_R.txt
- DAGIC/DAGIC-R/SampGenes.txt
- __MACOSX/DAGIC/DAGIC-R/._SampGenes.txt
- DAGIC/DAGIC-R/WGGs.txt
- __MACOSX/DAGIC/DAGIC-R/._WGGs.txt
- __MACOSX/DAGIC/._DAGIC-R
- __MACOSX/._DAGIC
