# Supplementary material for: Detecting recurrent gene mutation in interaction network context using multi-scale graph diffusion
Source: BMC Bioinformatics. 2013 Jan 23;14:29. doi: 10.1186/1471-2105-14-29 (PMC3626877; doi:10.1186/1471-2105-14-29)
Supplement: Additional file 1 — Source code. A Zip file containing the source code of the presented algorithm for Matlab and R and related files. These files are also available on http://bioinformatics.tudelft.nl/users/sepideh-babaei. Note that the results of this study are calculated by Matlab. [file 1471-2105-14-29-S1.zip › DAGIC/DAGIC-MatLab/BagGenerating.m]

%Generating Bag of mutation score for the DAGIC algorithm to find recurrent 
%gene mutation in interation context using graph diffusion

%by Sepideh Babaei August-2012


%Input definition:
%
% SampGene  - Path of the Sample-Gene matrix (*.txt), a TAB limited file

% Bagperm   - Number of iterations to generate the bag of random mutation scores
%Output definition:
%
%Bag        - A Large vector containing random mutation score

%\\@//\\@//\\@//\\@//\\@//\\@//\\@//\\@//\\@//\\@//\\@//\\@//\\@//\\@//
function Bag= BagGenerating(SampleGenes,Bagperm)

[nsample,ngene] = size(SampleGenes);

Sampvectors = cell(nsample,1);
SampLen = zeros(nsample,1);

for i = 1:nsample
    Sampvectors{i} = SampleGenes(i,SampleGenes(i,:)>0)';
    SampLen(i) = length(Sampvectors{i});
end

Bag=zeros((ngene*Bagperm),1);
for i = 1:Bagperm
    RandScore = zeros(ngene,1);
    permvals = randperm(ngene);
    permvals = [permvals permvals];
   
    SrG=ceil(nsample/ngene);
    shiftvals=zeros((ngene*SrG),1);
    for ii=1:SrG
        shiftvals(((ii-1)*ngene+1):(ii*ngene))=randperm(ngene);
    end
    for j = 1:nsample
        Shifti = shiftvals(j);
        pvals = permvals(Shifti:(Shifti + SampLen(j) - 1));
        data = Sampvectors{j};
        RandScore(pvals) = RandScore(pvals) + data;
    end
    Bag(((i-1)*ngene+1):(i*ngene))= RandScore;
end
