# Supplementary material for: Detecting recurrent gene mutation in interaction network context using multi-scale graph diffusion
Source: BMC Bioinformatics. 2013 Jan 23;14:29. doi: 10.1186/1471-2105-14-29 (PMC3626877; doi:10.1186/1471-2105-14-29)
Supplement: Additional file 1 — Source code. A Zip file containing the source code of the presented algorithm for Matlab and R and related files. These files are also available on http://bioinformatics.tudelft.nl/users/sepideh-babaei. Note that the results of this study are calculated by Matlab. [file 1471-2105-14-29-S1.zip › DAGIC/DAGIC-MatLab/DAGIC.m]

%/Domain/tudelft.net/Users/sbabaei/Desktop/SourceCode/WGGs.txt
%/Domain/tudelft.net/Users/sbabaei/Desktop/SourceCode/SampGenes.txt

%\\@//\\@//\\@//\\@//\\@//\\@//\\@//\\@//\\@//\\@//\\@//\\@//\\@//\\@//
%DAGIC algorithm to find recurrent gene mutation in interation context
%using graph diffusion

%by Sepideh Babaei August-2012

%\\@//\\@//\\@//\\@//\\@//\\@//\\@//\\@//\\@//\\@//\\@//\\@//\\@//\\@//
%Input definition:
%
% Adjacency - Path of the Adjacency matrix (*.txt), a TAB limited file

% SampGene  - Path of the Sample-Gene matrix (*.txt), a TAB limited file

% nGene     - Number of Genes in the Networks

% nSample   - Number of samples  data

% Beta      - Diffusion strength (�)

% Bagperm   - Number of iterations to generate the bag of random mutation scores
%             (larger than number of genes)

% Pseudo    - Consider pseudocount - (1 or 0)

% NumPerm   - Number of permutations (larger than 1000)

% Bag       - Bag of random mutation score (Optional)

%Output definition:
%
%pvalues    - list of p-values per gene
%S          - Mutation score of the genes
%SD         - Diffusion score of the genes at the particular scale

%\\@//\\@//\\@//\\@//\\@//\\@//\\@//\\@//\\@//\\@//\\@//\\@//\\@//\\@//
%[pvalue, S, SD]= DAGIC('WGGs.txt','SampGenes.txt', 710, 904, 0, 100, 1, 10000);

function [pvalue, S, SD]= DAGIC(Adjacency,SampGene, nGene, nSample, Beta, Bagperm, pseudo, NumPerm, Bag)


if (nargin ~= 9) || (nargin ~= 8)
    error('Incorrect Number Of Arguments');
end

%% Reading text files
fid = fopen(Adjacency);
WGGs= fscanf(fid, '%f %f', [nGene nGene]);
fclose(fid);

fid = fopen(SampGene);
SampleGenes= fscanf(fid, '%f %f', [nGene nSample]);
fclose(fid);
SampleGenes=SampleGenes';

%% check the text files
[row, col]=size(SampleGenes);
if row ~= nSample
    error('Number of rows in the Sample-Gene text file in not correct');
end
if col ~= nGene
    error('Number of columns in the Sample-Gene text file in not correct');
end

[row, col]=size(WGGs);
if row ~= nGene
    error('Number of rows in the Adjacency text file in not correct');
end
if col~= nGene
    error('Number of rows in the Adjacency text file in not correct');
end

if max(max(WGGs>1))
    error('Adjacency matrix is not normalized between 0 and 1');
end

%% Calculating mutation score
S=sum(SampleGenes,1);

%% Graph Diffusion kernel
disp('Computing the Diffusion Kernel: Please wait')
%Laplacian
A=diag(sum(WGGs));
L=WGGs-A;
[T,D] = eig(L,'nobalance');
invT=inv(T);
temp1=Beta*diag(D);
temp1(temp1<(-2^10))=-2^10;
K=T*diag(exp(temp1))*invT;
K(K< 0) = 0;
%% Diffusion Score
SD=S*K;
%%
switch nargin
    case 8
        disp('Generating the Bag of random mutation scores')
        Bag= BagGenerating(SampleGenes,Bagperm);
        disp('Calculating p-values per gene')
        pvalue= PermutationWithBag(Bag, K, SD, SampleGenes, pseudo, NumPerm);
        
    case 9
        disp('Calculating p-values per gene')
        pvalue= PermutationWithBag(Bag, K, SD, SampleGenes, pseudo, NumPerm);
end
