# Supplementary material for: Detecting recurrent gene mutation in interaction network context using multi-scale graph diffusion
Source: BMC Bioinformatics. 2013 Jan 23;14:29. doi: 10.1186/1471-2105-14-29 (PMC3626877; doi:10.1186/1471-2105-14-29)
Supplement: Additional file 1 — Source code. A Zip file containing the source code of the presented algorithm for Matlab and R and related files. These files are also available on http://bioinformatics.tudelft.nl/users/sepideh-babaei. Note that the results of this study are calculated by Matlab. [file 1471-2105-14-29-S1.zip › DAGIC/DAGIC-MatLab/DAGIC_ScorePermutation.m]

%\\@//\\@//\\@//\\@//\\@//\\@//\\@//\\@//\\@//\\@//\\@//\\@//\\@//\\@//
%DAGIC algorithm to find recurrent gene mutation in interation context
%using graph diffusion

%by Sepideh Babaei August-2012


%Input definition:
%
% Adjacency - Path of the Adjacency matrix (*.txt), a TAB limited file

% Score     - Mutaion Score of the genes

% nGene     - Number of Genes in the Networks

% Beta      - Diffusion strength (�)

% Pseudo    - Consider pseudocount (y or n) - (1 or 0)

% NumPerm   - Number of permutations (larger than 1000)

%Output definition:
%
%pvalues    - list of p-values per gene
%SD         - Diffusion score of the genes at the particular scale

%\\@//\\@//\\@//\\@//\\@//\\@//\\@//\\@//\\@//\\@//\\@//\\@//\\@//\\@//
function [pvalue, SD]= DAGIC_ScorePermutation(Adjacency, Score, nGene,  Beta, pseudo, NumPerm)

if nargin~=6
    error('Incorrect Number Of Arguments');
end

%% Reading text files
fid = fopen(Adjacency);
WGGs= fscanf(fid, '%f %f', [nGene nGene]);
fclose(fid);

fid = fopen(Score);
S   = fscanf(fid, '%f' , [1 nGene]);
fclose(fid);
%% check the text files
[row, col]=size(WGGs);
if row ~= nGene
    error('Number of rows in the Adjacency text file in not correct');
end
if col ~= nGene
    error('Number of rows in the Adjacency text file in not correct');
end

if max(max(WGGs>1))
    error('Adjacency matrix is not normalized between 0 and 1');
end

%% Graph Diffusion kernel
disp('Computing the Diffusion Kernel: Please wait')
%Laplacian
A=diag(sum(WGGs));
L=WGGs-A;
[T,D] = eig(L, 'nobalance');
invT=inv(T);
% Beta=0;
temp1=Beta*diag(D);
temp1(temp1<(-2^10))=-2^10;
K=T*diag(exp(temp1))*invT;
K(K< 0) = 0;
%% Diffusion Score
SD=S*K;
%%
disp('Calculating p-values per gene')
pvalue=Permute(K, SD, S, pseudo, NumPerm);
