# Supplementary material for: Detecting recurrent gene mutation in interaction network context using multi-scale graph diffusion
Source: BMC Bioinformatics. 2013 Jan 23;14:29. doi: 10.1186/1471-2105-14-29 (PMC3626877; doi:10.1186/1471-2105-14-29)
Supplement: Additional file 1 — Source code. A Zip file containing the source code of the presented algorithm for Matlab and R and related files. These files are also available on http://bioinformatics.tudelft.nl/users/sepideh-babaei. Note that the results of this study are calculated by Matlab. [file 1471-2105-14-29-S1.zip › DAGIC/DAGIC-MatLab/Permute.m]

function PvalF=Permute(K, SD, S, pseudo, NumPerm)

Exceed=10;

Nperm = NumPerm/1000;
nperm = 1000;
ngene = length(S);

Inx= find(SD >= 0);
Pval= zeros(1, ngene);
M1= zeros(1, ngene);


for cnt= 1: Nperm
    Len= length(Inx);
    Sp= zeros(nperm, Len);
    
    for i = 1:nperm
        A=randperm(ngene);
        Sp(i, :)= S(A)* K(:, Inx);
    end
    
    for i= 1: size(Inx, 2)
        M1(i)= M1(i) + sum(single(Sp(:,i)) >= single(SD(Inx(i))));
    end
    
    Pval(Inx)= M1;
    Pval(Inx(M1 > Exceed))= (Pval(Inx(M1> Exceed))+ pseudo) / (cnt*nperm);
    Inx2= find(M1 <= Exceed);
    Inx= Inx(Inx2);
    M1= M1(Inx2);
    nPerm=1000*cnt
    
end
Pval(Inx)= (Pval(Inx)+ pseudo) / (cnt * nperm);
PvalF= Pval;
