# Supplementary material for: Detecting recurrent gene mutation in interaction network context using multi-scale graph diffusion
Source: BMC Bioinformatics. 2013 Jan 23;14:29. doi: 10.1186/1471-2105-14-29 (PMC3626877; doi:10.1186/1471-2105-14-29)
Supplement: Additional file 1 — Source code. A Zip file containing the source code of the presented algorithm for Matlab and R and related files. These files are also available on http://bioinformatics.tudelft.nl/users/sepideh-babaei. Note that the results of this study are calculated by Matlab. [file 1471-2105-14-29-S1.zip › DAGIC/DAGIC-R/DAGIC-R.r]

#\\@//\\@//\\@//\\@//\\@//\\@//\\@//\\@//\\@//\\@//\\@//\\@//\\@//\\@//\\@//\\@//\\@//\\@//
#\\@//\\@//\\@//\\@//\\@//\\@//\\@//\\@//\\@//\\@//\\@//\\@//\\@//\\@//\\@//\\@//\\@//\\@//

#DAGIC algorithm to find recurrent gene mutation in interation context
#using graph diffusion

#by Sepideh Babaei August-2012

#Input definition:

# Adjacency - Path of the Adjacency matrix (*.txt), a TAB limited file

# SampGene  - Path of the Sample-Gene matrix (*.txt), a TAB limited file

# nGene     - Number of Genes in the Networks

# nSample   - Number of samples  data

# Beta      - Diffusion strength (ß)

# Bagperm   - Bag of the mution score generating by ScoreBag function

# Pseudo    - Consider pseudocount (1 or 0)

# NumPerm   - Number of permutations (larger than 1000)

#Output definition:

#pvalues      - list of p-values per gene
#Score        - Mutation score of the genes
#DiffScore    - Diffusion score of the genes at the particular scale

#\\@//\\@//\\@//\\@//\\@//\\@//\\@//\\@//\\@//\\@//\\@//\\@//\\@//\\@//\\@//\\@//\\@//\\@//
#\\@//\\@//\\@//\\@//\\@//\\@//\\@//\\@//\\@//\\@//\\@//\\@//\\@//\\@//\\@//\\@//\\@//\\@//

DAGIC <-function  (Adjacency, SampleGene, ngene, nsample, Beta, Bag, pseudo, NumPerm){

#####
WGG <- matrix(scan(Adjacency, n = ngene*ngene), ngene, ngene, byrow = TRUE)
SG <- matrix(scan(SampleGene, n = nsample*ngene), nsample, ngene, byrow = TRUE)

##### Score
S<-colSums(SG)

##### Diffusion kernel
print("Graph Difffusion Kernel Computing")
A<-diag(colSums(WGG))
L<-WGG-A
r<-eigen(L, sym="TRUE")  
temp<-exp(Beta*r$values)
K<-(r$vectors%*%diag(temp)%*%solve(r$vectors))
I<-which(K<0)
K[I]<-0

##Diffused Score
print("Diffused Score Computing")
SD<-S%*%K

##################################################
#PvalF= PermutationWithBag(Bag, K, SD, SampleGenes, pseudo, NumPerm)
print("Computing p-value per gene")
nBag <- length(Bag)
Nperm <- NumPerm/1000
nperm <- 1000

Exceed  <-10
Inx  <- which(SD >= 0)
Pval <- matrix(0, 1, ngene)
M1   <- matrix(0, 1, ngene)

for (cnt in 1: Nperm)
{
    Len <- length(Inx)
    Sp  <- matrix(0, nperm, Len)
    
    for (i in 1:nperm)
    {
        pvals <- ceiling(nBag*runif(ngene))
        RandScore <- Bag[pvals]
        I2 <- (RandScore > 0)
        Sp[i,] <- RandScore[I2]%*% K[I2, Inx]
    }
    
    for (i in 1: length(Inx))
        M1[i] <- M1[i] + sum(Sp[,i] >= SD[Inx[i]])
        
    Pval[Inx] <- M1
    Pval[Inx[M1 > Exceed]] <- (Pval[Inx[M1> Exceed]]+ pseudo) / (cnt*nperm)
    Inx2 <- which(M1 <= Exceed)
    Inx  <- Inx[Inx2]
    M1   <- M1[Inx2]
    print(1000*cnt)
}

Pval[Inx] <- (Pval[Inx]+ pseudo) / (cnt * nperm)
PvalF <- Pval

result <- list(pvalue=PvalF,Score=S,DiffScore=SD)
return(result)

}

#\\@//\\@//\\@//\\@//\\@//\\@//\\@//\\@//\\@//\\@//\\@//\\@//\\@//\\@//\\@//\\@//\\@//\\@//
#\\@//\\@//\\@//\\@//\\@//\\@//\\@//\\@//\\@//\\@//\\@//\\@//\\@//\\@//\\@//\\@//\\@//\\@//
#\\@//\\@//\\@//\\@//\\@//\\@//\\@//\\@//\\@//\\@//\\@//\\@//\\@//\\@//\\@//\\@//\\@//\\@//

#Bag<-ScoreBag("/Domain/tudelft.net/Users/sbabaei/Desktop/R-pakage/SampGenes.txt", 710,904,10000)

#Generating Bag of the mution score for DAGIC algorithm to find recurrent gene mutation in interation context
#using graph diffusion

#by Sepideh Babaei August-2012


#Input definition:

# SampGene  - Path of the Sample-Gene matrix (*.txt), a TAB limited file

# nGene     - Number of Genes in the Networks

# nSample   - Number of samples  data

# Bagperm   - Number of iterations to generate the bag of random mutation scores

#\\@//\\@//\\@//\\@//\\@//\\@//\\@//\\@//\\@//\\@//\\@//\\@//\\@//\\@//\\@//\\@//\\@//\\@//
#\\@//\\@//\\@//\\@//\\@//\\@//\\@//\\@//\\@//\\@//\\@//\\@//\\@//\\@//\\@//\\@//\\@//\\@//


ScoreBag<-function  (SampleGene, ngene, nsample, Bagperm){

SG <- matrix(scan(SampleGene, n = nsample*ngene), nsample, ngene, byrow = TRUE)


print("Generating Bag of the mutation score")

Sampvectors <- vector('list', nsample)
SampLen <- matrix(0,nsample,1)

for (i in 1:nsample)
{
    Sampvectors[[i]] <- SG[i,SG[i,]>0]
    SampLen[i] <- length(Sampvectors[[i]])
}

Bag <- matrix(0,(ngene*Bagperm),1)

for (i in 1:Bagperm)
{
    RandScore <- matrix(0,ngene,1)
    permvals  <- sample(ngene)
    permvals  <- cbind(permvals, permvals)
    
    SrG <- ceiling(nsample/ngene);
    shiftvals <- matrix(0,(ngene*SrG),1)
    for (ii in 1:SrG)
        shiftvals[((ii-1)*ngene+1):(ii*ngene)]=sample(ngene)
    
    for (j in 1:nsample)
    {
        Shifti <- shiftvals[j]
        pvals <- permvals[Shifti:(Shifti + SampLen[j] - 1)]
        data <- Sampvectors[[j]]
        RandScore[pvals] <- RandScore[pvals] + data
    }
    Bag[((i-1)*ngene+1):(i*ngene)]<- RandScore
}
return(Bag)
}
