# Supplementary material for: Detecting recurrent gene mutation in interaction network context using multi-scale graph diffusion
Source: BMC Bioinformatics. 2013 Jan 23;14:29. doi: 10.1186/1471-2105-14-29 (PMC3626877; doi:10.1186/1471-2105-14-29)
Supplement: Additional file 1 — Source code. A Zip file containing the source code of the presented algorithm for Matlab and R and related files. These files are also available on http://bioinformatics.tudelft.nl/users/sepideh-babaei. Note that the results of this study are calculated by Matlab. [file 1471-2105-14-29-S1.zip › DAGIC/DAGIC-R/Read me_R.txt]

DAGIC algorithm to find recurrent gene mutation in interation context using graph diffusion

by Sepideh Babaei August-2012

Requirements to run DAGIC:  R

\\@//\\@//\\@//\\@//\\@//\\@//\\@//\\@//\\@//\\@//\\@//\\@//\\@//\\@//
Significance estimation:
Randomize the association between genes and mutations by permuting the mutation scores in each tumor independently.
Then, recalculating the overall mutation score vector.
\\@//\\@//\\@//\\@//\\@//\\@//\\@//\\@//\\@//\\@//\\@//\\@//\\@//\\@//

Input definition:

 Adjacency - Path of the Adjacency matrix (*.txt), a TAB limited file.
 			 
 			  - The adjacency matrix is symmetric.
			  - Diagonal elements are equal to 0.
			  - You can use weighted or unweighted network.
			  - Edge weights should be normalized between 0and 1.
			 
 SampGene  - Path of the Sample-Gene matrix (*.txt), a TAB limited file.
 			
 			 - Rows indicate samples and column indicate genes e.g., if the 10th genes are mutated in 
 			   6th, 8th and 13th samples the 10th column in the 6th, 8th and 13th lines are nonzero.
 			   
 			   Note: all genes in the adjacency matrix should be included in this file with the same order.
 			         Also, non-mutated genes (i.e, mutation score of this gene in all samples is 0) must be included.
 			   

 nGene     - Number of Genes in the Networks.

 nSample   - Number of samples in data.

 Beta      - Diffusion strength (ß).

 Bagperm   - Number of iterations to generate the bag of random mutation scores.
             (larger than number of genes).

 Pseudo    - Consider pseudocount (1 or 0).

 NumPerm   - Number of permutations (larger than 1000).
 
 
\\@//\\@//\\@//\\@//\\@//\\@//\\@//\\@//\\@//\\@//\\@//\\@//\\@//\\@//
Output definition:
pvalue       - list of p-values per gene
Score        - Mutation score of the genes
DiffScore    - Diffusion score of the genes at the particular scale

\\@//\\@//\\@//\\@//\\@//\\@//\\@//\\@//\\@//\\@//\\@//\\@//\\@//\\@//
Example:

> source("DAGIC-R.r")

> Bag<-ScoreBag("SampGenes.txt", 710, 904, 10000)

> res<-DAGIC("WGGs.txt", "SampGenes.txt", 710, 904, 0.1, Bag, 1, 100000)

> pvalue<-res$pvalue
> Score<-res$Score
> DiffScore<-res$DiffScore
