# Supplementary material for: Detecting recurrent gene mutation in interaction network context using multi-scale graph diffusion
Source: BMC Bioinformatics. 2013 Jan 23;14:29. doi: 10.1186/1471-2105-14-29 (PMC3626877; doi:10.1186/1471-2105-14-29)
Supplement: Additional file 3 — Lists of ReMIC genes across the scales. MS Excel XLS tables contain ReMIC genes which are selected across the diffusion scales. [file 1471-2105-14-29-S3.xlsx]

## Sheet: Beta=0.005
Cluster Index	Gene Name	Mutation Score	Diffiused Score
1	Tsc1	17.07	14.64
1	Uhrf1	11.46	9.86
1	Elf4	12	11.74
1	Tacc3	21.49	19.42
1	Hdac6	24	21.11
1	Myc	379.38	178.1
1	Erbb2	13.63	11.18
1	Cdc6	14.28	10.73
1	Bcl2l1	31.25	26.97
1	Sema4b	15.6	15.2
1	Anp32e	14.44	14.22
1	Stk11	12.27	10.58
1	Nfkb1	12.84	10.21
1	Ccne2	10.38	9.28
1	Rptor	12	11.19
1	Pygm	11.44	10.02
1	Pim2	36.04	35.53
1	Commd1	11.92	11.4
1	Siva1	11.84	11.21
1	Cks1b	13.4	11.69
1	Map3k8	44.74	39.56
1	Btg2	11.66	11.05
1	Ahi1	127.08	119.42
1	Ppp1ca	11.55	9.93
1	Cdc20	11.79	6.57
1	Them4	12.54	12.4
1	Akt1	13.63	7.61
1	Mylpf	13.58	12.02
1	Ncoa3	11.35	9.18
1	Hist1h2bf	11.72	11.72
1	Fzr1	11.86	9.77
1	Elovl1	11.4	11.28
1	Ccnd2	16.89	15.74
1	E2f2	23.34	21.69
1	Ier2	12.23	11.94
1	Set	10.5	9.13
1	Ccnd1	16.85	10.92
1	Oraov1	12.92	12.8
1	Cdkn1a	5.68	7.93
2	Adam15	13.72	13.37
2	9630033F20Rik	10.27	10.1
2	Jak1	8.71	7.36
2	Bzrap1	24.14	22.7
2	Ptprc	9.85	8.05
2	Nfatc3	12.43	11.49
2	Lck	28.97	23.57
2	Ntn1	72.83	62.13
2	Sell	10	8.94
2	Il2ra	12.97	10.85
2	Zbtb7b	15	14.9
2	Cd4	6.53	6.26
2	Cbl	8.75	6.6
2	Shc1	13.06	8.92
2	Nos2	11.68	9.92
2	Cd3d	10.46	9.06
2	Il10rb	13.08	11.85
2	Ptprk	11.66	11.28
2	Stat2	10.89	10.11
2	Cd69	11.76	10.86
2	Cd48	11.96	11.36
2	Runx3	35.17	31.6
2	Pdcd1lg2	12.02	11.17
2	Cd27	14.68	13.69
2	Il10ra	11.04	10.27
2	H2-DMb2	10.15	9.76
2	H2-DMb1	12.86	12.28
2	Tnf	16.85	6.03
2	Cd3e	11.28	9.46
2	Fgfr3	16	12.28
2	Vamp1	14.84	14.08
2	Ifnar2	13.58	11.72
2	Ifngr1	13.47	11.12
2	Spn	15.06	13.36
2	Itgal	11.85	10.41
2	Ccr7	51.2	37.98
2	Selplg	10.67	10.38
2	Il21r	13.99	12.7
2	Sema4d	11.89	11.05
2	Tapbpl	14.61	14.35
2	Cd3g	10.79	9.37
3	Runx1	77.3	59.28
3	Cfd	10.91	8.96
3	Myb	98.09	73.62
3	Lmo2	10.29	10.1
3	Mecom	49	44.24
3	Mpo	13.13	11.84
3	Mgat4a	14.77	14.52
3	Arid1b	12	11.64
3	Mafk	13.63	13.05
3	Nr1d1	10.14	7.83
3	2310016C08Rik	12.36	12
3	Mef2d	12.99	12.18
3	Flt3	34.76	29.83
3	Mycn	78	64.27
3	Hnrnpa1	13.14	13.56
3	Rara	16.22	11.39
3	Runx2	17.94	7.67
3	Fli1	13.84	13.66
3	Gfi1b	22.72	21.44
3	Cbfa2t3	25.25	24.02
3	Ikzf1	110.44	52.32
3	Thada	18.57	18.39
3	Hmga1	8.71	9.57
3	Il7r	9.68	10.64
3	Mpl	12.77	11.61
3	Cebpb	13.41	11.29
3	Elane	10.32	11.93
3	Batf	12.96	12.76
3	Csf3	7.04	9.19
3	Ets1	24.79	13.43
3	Mcl1	13.58	11.85
3	Hdac1	26.93	18.77
3	Pim1	104.4	97.38
3	Thra	11.77	9.48
3	Ssh3	13.02	15.57
3	Sfpi1	7.97	7.22
3	Cbx5	12.77	10.74
3	Rorc	22.7	16.31
3	Ly6e	15.94	15.55
3	Lyl1	17.11	16.8
3	Bcl2	11.49	8.96
3	1190002H23Rik	19.36	18.8
3	Rassf2	11.99	11.64
3	Stat5a	26.5	21.75
3	Stat5b	28	22.98
3	Etv6	10.81	10.11
3	Prtn3	10.68	10.59
3	Gfi1	603.48	528.83
3	Stat3	21.58	12.61
3	Evi5	598.06	578.14
3	Pcyt1a	10.51	10.16
3	Gata1	21.18	17.58
3	Sox5	14	13.52
3	Nfe2	13.82	12.85
3	Mknk2	19.99	18.99
3	Meis1	14.86	8.87
3	Vdac1	13.34	12.28
4	Arhgap26	12	11.4
4	Fgr	12.08	11.25
4	Arap1	10.33	9.74
4	Plcg2	9	6.48
4	Frmd8	13	12.55
4	Fgfr2	11	8.39
4	Pip5k1c	15.89	13.17
4	Wasf2	13.72	12.64
4	Egfl7	13.9	13.58
4	Rasgrp1	22.4	20.78
4	Rhof	12.51	8.48
4	Itpkb	23.74	21.11
4	Dgke	11.48	10.07
4	2012-09-09	19.89	19.45
4	Rhoh	18.48	12.02
4	Itpr2	14.6	12.85
4	Pip4k2a	10.91	9.96
4	Dph1	20.09	18.2
4	Ovca2	19.99	19.95
4	Arhgef3	15.98	14.95
4	Iqgap3	12.49	12.31
4	Trmt1	18.1	16.62
4	Igf1r	11.03	8.21
4	Arid1a	17.92	16.6
4	Pik3cd	33	19.56
4	Cel	17.18	13.69
4	Rac2	7.98	5.41
4	Agpat2	12.55	10.57
4	Prex1	13.97	12.15
4	Pik3r1	10.67	7.03
4	Pik3r5	73.8	38.79
4	Pkn3	13.49	13.45
4	Fgd2	35.61	32.93
4	Akap13	15.59	14.05
4	Smarce1	17.52	15.33
4	Rras2	121.15	104.49
4	Ralgds	10.62	10.36
5	Tubb3	12.39	11.24
5	Ip6k1	9.68	9.04
5	Rps6ka1	13.61	11.31
5	Tcf25	12.4	12.14
5	Def8	10.48	9.59
6	Cxcr5	23.5	17.83
6	Aif1	12.28	10.95
6	H2-T24	10.54	9.19
6	H2-Q2	15.54	13.02
6	Tbxa2r	16.37	15.52
6	Bcl9l	21.32	19.23
6	Gipc3	16.07	15.66
6	Adrbk1	10	8.93
6	Gna15	10.39	8.1
6	Ltb	16.54	15.25
6	Ddx39b	10.84	10.69
6	Nfkbil1	16.55	16.3
6	H2-T23	10.3	9
6	Lta	16.93	15.02
7	Cd52	20.31	19.33
7	Irf8	11.96	11.04
7	Notch1	133.46	89.7
7	Maml3	20.41	19.91
7	Nf1	14.21	12.73
7	Jazf1	12	11.4
7	Lst1	15.31	15.28
7	Evi2a	10.98	10.72
7	Irf4	13.14	12.17
7	Ebf1	14	13.27
7	Ctcf	10.27	10.44
7	Lfng	36.62	32.32
7	Evi2b	11	10.63
7	Ikzf3	24.88	24.23
8	Kdm2a	10.35	10.15
8	Slamf7	12.42	12.15
9	Xrcc6	12	10.37
9	Ssbp3	10.72	10.49
9	Blm	10.39	9.71
9	Rad9	11.71	10.92
9	Rpa1	17.49	11.99
9	Recql5	10.76	9.9
10	Psmb8	12.05	10.64
10	Tap1	12.31	11.66
10	Psma6	10.46	8.33
10	Tap2	12.58	12.05
10	Psmb9	11.48	9.1
11	Plag1	12.35	11.82
11	Zfp36l2	14.91	14.6
11	Ak1	10.95	8.44
11	Atp5d	12.64	10.67
11	Idh2	11.51	10.07
11	Hbs1l	29.02	28.71
11	Zeb2	12	11.19
11	Sdhb	14.05	10.5
11	Etf1	11.7	8.43
11	Ift57	18.76	17.12
11	Cs	11.14	9.29
11	Nhp2l1	11.6	10.78
11	Eif3i	23.76	19.51
11	Bysl	10.62	8.2
11	Traip	12.25	12.03
11	Atp5h	17.27	14.84
11	AC130827.2	13	12.34
12	Frat2	10.76	9.74
12	Ptp4a3	12.86	12.32
13	Cd180	11.29	10.97
13	Cd97	11.69	11.54
13	Ddx39	11.12	10.49
14	Med24	11.28	10.45
14	Med16	11.77	10.68
15	Fkbp5	14.96	13.82
15	Tcf7	13.45	13.14
15	Tie1	11.53	10.76
15	Eng	12.36	10.87
15	Pecam1	15.75	14.91
15	Tmem131	11.84	11.77
15	Grb7	16.51	15.4
15	Jup	18.1	15.01
16	Gpc5	11.81	11.55
16	Clec16a	11.54	11.1
17	Sf1	11.67	11.39
17	Rbm17	11.57	11.31
18	Taf8	202.2	187.86
18	Supt3h	16.71	15.63
18	Hist1h1d	12.12	11.64
19	Gtf3c1	12.47	11.44
19	Gtf3c5	22.03	20.3
20	Nacc1	16.59	15.95
20	Slamf6	14.85	15.19
20	Eras	21.68	21.35
20	Coro1c	13.46	13.09
20	Smg6	68	66.02
20	Rreb1	18	18.55
20	Ccnd3	241.86	213.62
20	Wwox	16	15.74
21	Copb1	72.3	67.11
21	Copz1	14.31	14.23
22	Slbp	17.33	14.19
22	Nup214	18.12	13.47

## Sheet: Beta=0.01
Cluster Index	Gene Name	Mutation Score	Diffiused Score
1	Mpo	13.13	10.74
1	Nos2	11.68	8.52
1	Bzrap1	24.14	21.4
1	Sell	10	8.04
1	Cd8a	3.76	4.77
1	Psma6	10.46	6.76
1	Cd52	20.31	18.41
1	Lst1	15.31	15.26
1	Runx3	35.17	28.45
1	Spn	15.06	11.94
1	Psmb8	12.05	9.44
1	Stat2	10.89	9.45
1	Ikzf3	24.88	23.48
1	Tapbpl	14.61	14.1
1	Il2ra	12.97	9.06
1	Nfix	19.64	16.63
1	Adrbk1	10	7.98
1	Lta	16.93	13.41
1	Dos	12.68	11.95
1	Il10rb	13.08	10.76
1	Csk	9	6.34
1	Commd1	11.92	10.91
1	Flt3	34.76	25.61
1	1190002H23Rik	19.36	18.27
1	Cd3g	10.79	8.23
1	Selplg	10.67	10.08
1	Adam15	13.72	13.01
1	Map3k8	44.74	35.01
1	Stat5a	26.5	18.07
1	Ptprc	9.85	6.89
1	Jak2	3.94	5.28
1	Stat1	5.99	4.6
1	H2-T22	10.01	7.42
1	H2-DMb2	10.15	9.4
1	Pdcd1lg2	12.02	10.4
1	Cbl	8.75	5.37
1	Itgal	11.85	9.23
1	Notch1	133.46	60.6
1	Ebf1	14	12.38
1	Lfng	36.62	28.5
1	Fgfr3	16	9.6
1	Il10ra	11.04	9.57
1	Cd4	6.53	5.89
1	Shc1	13.06	6.5
1	Mpl	12.77	10.58
1	Il7r	9.68	10.97
1	Il2	0.91	5.96
1	Ltb	16.54	14.09
1	H2-Q2	15.54	11.03
1	Ifnar2	13.58	10.18
1	H2-T23	10.3	7.94
1	Cd3d	10.46	7.94
1	Socs3	5.81	5.52
1	Psmb9	11.48	7.37
1	Cd27	14.68	12.8
1	Bcl9l	21.32	17.38
1	Il6	0.92	3.39
1	Vamp1	14.84	13.37
1	Irf8	11.96	10.21
1	Nfkb1	12.84	8.16
1	9630033F20Rik	10.27	9.93
1	Bcr	0	4.98
1	Tap2	12.58	11.54
1	Grb2	5.95	4.02
1	Prkcq	9	7.47
1	Cd69	11.76	10.07
1	Stat3	21.58	8.26
1	H2-DMb1	12.86	11.75
1	Ifng	0	3.74
1	Aif1	12.28	9.82
1	Tap1	12.31	11.05
1	Csf3	7.04	10.35
1	Cxcr5	23.5	13.76
1	Ddx39b	10.84	10.51
1	Zbtb7b	15	14.79
1	Prkch	12.89	11.46
1	Ptprk	11.66	10.92
1	Nfkbil1	16.55	16.03
1	Jak1	8.71	6.39
1	Cd48	11.96	10.8
1	Dusp22	13.35	13.19
1	Lck	28.97	19.38
1	Hdac6	24	18.62
1	Ifngr1	13.47	9.33
1	Ccr7	51.2	28.43
1	Tnf	16.85	3.87
1	H2-T24	10.54	8.1
1	Cd3e	11.28	8.09
1	Stat5b	28	19.09
1	Etv6	10.81	9.41
1	Il21r	13.99	11.59
1	Nfatc3	12.43	10.66
1	Src	0	3.79
2	Cebpb	13.41	9.31
2	Ccnd2	16.89	14.32
2	Ep300	2.45	4.48
2	Myb	98.09	55.46
2	Oraov1	12.92	12.67
2	Tsc1	17.07	12.62
2	Cdk4	1.73	4.99
2	Cdk2	1.67	4.14
2	Ier2	12.23	11.67
2	Cdkn1a	5.68	8.47
2	Ccnd1	16.85	7.73
2	Pcna	1.84	4.04
2	Nf1	14.21	11.47
2	Bcl2	11.49	7.19
2	Jun	0	3.44
2	Cebpa	0.75	4.89
2	Trp53inp1	11.67	10.85
2	Ikzf1	110.44	25.79
2	Chrna9	12.03	11.67
2	Fzr1	11.86	8.17
2	Prtn3	10.68	10.44
2	Eras	21.68	20.99
2	Id1	11.43	10.72
2	Rara	16.22	8.33
2	Rad9	11.71	10.19
2	Rbl1	3.99	4.21
2	Mgat4a	14.77	14.25
2	Zfp217	11.92	10.79
2	Myc	379.38	85.27
2	Pou5f1	2.99	3.48
2	Gata1	21.18	14.75
2	Birc5	3.74	3.69
2	Blm	10.39	9.08
2	Maml3	20.41	19.34
2	Pten	2.84	4.42
2	Recql5	10.76	9.15
2	Mef2d	12.99	11.44
2	Mknk2	19.99	18.07
2	Pax5	4	4.44
2	Ncoa3	11.35	7.6
2	Pou4f3	0	4.5
2	Tcf4	5.79	4.37
2	Bax	2.23	6.86
2	Rassf2	11.99	11.29
2	Mycn	78	53.15
2	Cfd	10.91	7.47
2	Id3	23.55	22
2	2310016C08Rik	12.36	11.65
2	Ets1	24.79	8.27
2	Jazf1	12	10.83
2	Hic1	20.07	17.59
2	Sfpi1	7.97	6.71
2	Them4	12.54	12.25
2	Vdac1	13.34	11.32
2	Cdkn1b	5.99	7.18
2	Arid3a	10	9.78
2	Tcf3	8.54	4.44
2	Abl1	5.93	6.12
2	Hoxa9	6.93	4.53
2	Crebbp	1	3.35
2	Elf4	12	11.14
2	Rb1	2.76	4.65
2	Ctcf	10.27	10.02
2	Evi2b	11	10.28
2	Runx2	17.94	4.43
2	Nup214	18.12	10.19
2	Evi2a	10.98	10.48
2	Smad3	7.66	5.55
2	Rcor2	2.48	4.7
2	E2f2	23.34	19.9
2	Hdac1	26.93	13.58
2	Trp53	5.93	4.68
2	Btg2	11.66	10.47
2	Cdk6	8	10.21
2	Jdp2	73.74	64.74
2	Ccne2	10.38	8.39
2	Hmga1	8.71	9.71
2	Cbx5	12.77	9.15
2	Fos	3.55	3.88
2	Akt1	13.63	5.39
2	Nacc1	16.59	15.35
2	Sp1	5.92	5.51
2	Hras1	2.67	4.85
2	Rpa1	17.49	8.5
2	Slbp	17.33	11.71
2	Siva1	11.84	10.62
2	Irf4	13.14	11.32
2	Cdc6	14.28	8.17
2	Meis1	14.86	6.09
2	Rptor	12	10.46
2	Xrcc6	12	9.05
2	Stk11	12.27	9.2
2	Creb1	2	3.21
2	E2f1	5.81	4.76
2	Mcl1	13.58	10.42
2	Bcl2l1	31.25	23.35
2	Hnrnpa1	13.14	13.35
2	Ccnd3	241.86	188.84
2	Pcyt1a	10.51	9.81
2	Ctnnb1	0	3.11
3	Pkn3	13.49	13.41
3	Rac1	2.52	3.43
3	Rac2	7.98	4.28
3	Arhgef3	15.98	13.99
3	Ntn1	72.83	53.1
3	Pik3r2	4.36	4.37
3	Dgke	11.48	8.89
3	Sos1	6.39	5.38
3	Cdc42	1.98	3.39
3	Pik3r1	10.67	5.44
3	Rhof	12.51	6.23
3	Rras2	121.15	90.14
3	Pik3r5	73.8	21.41
3	Prex1	13.97	10.55
3	Arhgap26	12	10.84
3	Wasf2	13.72	11.66
3	Rasgrp1	22.4	19.24
3	Tiam1	7.79	8
3	Trmt1	18.1	15.28
3	Igf1r	11.03	6.35
3	Dnaja3	10.39	9.82
3	Arid1a	17.92	15.39
3	Agpat2	12.55	8.96
3	Gna15	10.39	6.46
3	Itpkb	23.74	18.83
3	Pip4k2a	10.91	9.03
3	Dph1	20.09	16.52
3	Tbxa2r	16.37	14.71
3	Erbb2	13.63	9.03
3	Pip5k1c	15.89	10.97
3	Rhoh	18.48	8.46
3	2012-09-09	19.89	19.03
3	Iqgap3	12.49	12.14
3	Gipc3	16.07	15.26
3	Pik3cd	33	12.44
3	Fgd2	35.61	30.45
3	Egfl7	13.9	13.27
3	Ovca2	19.99	19.87
3	Smarce1	17.52	13.42
3	Itpr2	14.6	11.39
3	Ralgds	10.62	10.1
3	Arap1	10.33	9.2
3	Akap13	15.59	12.69
3	Sema4d	11.89	10.27
3	Fgfr2	11	6.56
3	Fgr	12.08	10.4
3	Cel	17.18	11.03
3	Plcg2	9	5.08
3	Frmd8	13	12.13
4	Ssbp3	10.72	10.27
4	Runx1	77.3	45.76
4	Nfe2	13.82	11.98
4	Sox5	14	12.99
4	Gfi1b	22.72	20.24
4	Mecom	49	39.94
4	Lyl1	17.11	16.5
4	Cbfa2t3	25.25	22.77
4	Lmo2	10.29	9.83
4	Fli1	13.84	13.49
4	Ly6e	15.94	15.16
4	Gata2	3.27	8.55
4	Mafk	13.63	12.5
5	Zeb2	12	10.46
5	Thada	18.57	18.21
5	Sdhb	14.05	8.29
5	Ldha	8.79	8.12
5	Rpl11	19.5	11.67
5	Zfp36l2	14.91	14.29
5	Pim2	36.04	34.56
5	Arid1b	12	11.29
5	Traip	12.25	11.8
5	Dync1h1	6.49	6.13
5	Ssh3	13.02	17.33
5	Ak1	10.95	6.65
5	Sema4b	15.6	14.82
5	Cs	11.14	7.82
5	Pim1	104.4	90.28
5	Pde4c	10.36	7.21
5	Atp5d	12.64	9.05
5	Gm4968	16.59	16.07
5	Idh2	11.51	8.86
5	Pitpnm1	8.04	10.65
5	Bmi1	4.99	8.51
5	AC130827.2	13	11.73
5	Evi5	598.06	558.73
5	Hbs1l	29.02	28.41
5	Eif3i	23.76	16.1
5	Elane	10.32	13.1
5	Rpl5	4.14	3.82
5	Plag1	12.35	11.33
5	Atp5h	17.27	12.8
5	Gfi1	603.48	463.88
5	Etf1	11.7	6.27
5	Tcof1	17.89	16.69
5	Ift57	18.76	15.66
6	Osta	12	11.18
6	Nr1d1	10.14	6.25
6	Nr1h4	8.13	6.77
6	Batf	12.96	12.54
6	Thra	11.77	7.78
6	Rorc	22.7	12.01
7	Hist1h1d	12.12	11.18
7	Taf6	8.37	7.67
7	Taf8	202.2	174.59
7	Supt3h	16.71	14.66
8	Set	10.5	8.01
8	Anp32e	14.44	14.01
8	Pygm	11.44	8.82
8	Elovl1	11.4	11.16
8	Hist1h2bf	11.72	11.71
8	Ahi1	127.08	112.18
8	Tacc3	21.49	17.58
8	Cdc20	11.79	4.25
8	Cks1b	13.4	10.26
8	Uhrf1	11.46	8.56
8	Top2a	9.66	7.26
9	Def8	10.48	8.82
9	Tubb3	12.39	10.23
9	Rps6ka1	13.61	9.52
9	Tcf25	12.4	11.89
9	Ip6k1	9.68	8.46
10	Ubxn11	20.94	18.44
10	Prrc2a	9.85	9.71
11	Slamf7	12.42	11.89
11	Kdm2a	10.35	9.96
12	Frat2	10.76	8.85
12	Ptp4a3	12.86	11.82
13	Cd97	11.69	11.4
13	Ddx39	11.12	9.92
13	Cd180	11.29	10.67
14	Med24	11.28	9.71
14	Med16	11.77	9.74
15	Fkbp5	14.96	12.81
15	Tmem131	11.84	11.7
15	Jup	18.1	12.55
15	Eng	12.36	9.62
15	Tcf7	13.45	12.37
15	Pecam1	15.75	14.14
15	Tie1	11.53	10.05
15	Grb7	16.51	14.39
16	Gpc5	11.81	11.3
16	Clec16a	11.54	10.69
17	Ppp1ca	11.55	8.6
17	Mylpf	13.58	10.67
18	Sf1	11.67	11.12
18	Rbm17	11.57	11.06
19	Gtf3c5	22.03	18.74
19	Gtf3c1	12.47	10.52
20	Smg6	68	64.06
20	Wwox	16	15.42
20	Slamf6	14.85	15.45
20	Rreb1	18	19.01
20	Coro1c	13.46	12.73
21	Copz1	14.31	14.13
21	Copb1	72.3	62.32

## Sheet: Beta=0.015
Cluster Index	Gene Name	Mutation Score	Diffiused Score
1	Hoxa10	6.7	3.42
1	Cdk4	1.73	4.96
1	Chrna9	12.03	11.51
1	Nr6a1	0.87	2.85
1	Runx2	17.94	3.43
1	Creb1	2	3.28
1	Sfpi1	7.97	6.31
1	Ep300	2.45	4.3
1	Irf4	13.14	10.57
1	Pou5f1	2.99	3.34
1	Arid1b	12	10.97
1	Smad2	0	2.85
1	Cebpa	0.75	5.01
1	Fos	3.55	3.69
1	Rbpjl	4.26	3.65
1	Tcf7l2	3	3.59
1	Yy1	1.64	3.21
1	Erg	17.3	15.95
1	Nacc1	16.59	14.78
1	Pknox1	2.99	3.34
1	2310016C08Rik	12.36	11.33
1	Atf3	3.11	3.17
1	Atf4	1	2.9
1	Kat5	0.82	3.5
1	Trim14	14.17	13.51
1	Sox2	0.93	3.37
1	Hivep2	2.78	3.62
1	Tcf12	6.81	3.56
1	Myod1	0	3.16
1	Eras	21.68	20.58
1	Myc	379.38	42.33
1	Rbl2	3	4.11
1	Smad1	1.63	3.02
1	Ccne2	10.38	7.65
1	Ets1	24.79	5.89
1	Meis1	14.86	4.78
1	Ikzf1	110.44	13.66
1	Pcyt1a	10.51	9.46
1	Pax5	4	4.41
1	Spib	3.94	3.42
1	E2f1	5.81	4.31
1	Elf4	12	10.42
1	Rarg	4	3.1
1	Ctnnb1	0	3.05
1	Mgat4a	14.77	13.97
1	Sp1	5.92	4.91
1	Hist1h3f	11.49	11.42
1	Ctcf	10.27	9.39
1	Arntl	2	2.95
1	Jun	0	3.49
1	Hoxa11	6.15	3.41
1	Crebbp	1	3.51
1	Pou4f3	0	5.13
1	Pou2f1	6.47	3.14
1	Zeb2	12	9.79
1	Smad3	7.66	4.81
1	Ctbp1	0	3.37
1	Ecsit	2.22	3.69
1	Nrf1	4.95	3.33
1	Hdac1	26.93	10.25
1	Nr2e3	0	2.77
1	Id3	23.55	21.27
1	Bmi1	4.99	8.88
1	Tcf3	8.54	3.88
1	Rbl1	3.99	4.23
1	Id1	11.43	10.39
1	Tfdp1	2	3.03
1	Sox6	5	3.5
1	Rb1	2.76	4.47
1	Snai3	7.84	3.8
1	Mlxipl	2.96	3.02
1	Rbpsuh-rs3	0	3.29
1	Cdk2	1.67	4.06
1	Rassf2	11.99	10.95
1	Trrap	0	3.24
1	Hoxa9	6.93	4.12
1	Rcor2	2.48	4.9
1	Tcf4	5.79	3.97
2	Shc1	13.06	5.1
2	Jak3	1.47	4.25
2	Hic1	20.07	16.5
2	Icam1	6.33	4.58
2	Ccr7	51.2	21.52
2	Lta	16.93	12.04
2	Pip5k1c	15.89	9.22
2	Vegfa	4.85	3.06
2	Bax	2.23	7.28
2	Recql5	10.76	8.47
2	Nfkb1	12.84	6.68
2	Fgfr2	11	5.3
2	Wasf2	13.72	10.78
2	Arhgap26	12	10.3
2	Stat5a	26.5	15.17
2	Them4	12.54	12.1
2	Nfatc3	12.43	9.92
2	Grb2	5.95	3.71
2	Il10rb	13.08	9.8
2	Dos	12.68	11.6
2	Abl1	5.93	5.5
2	Ralgds	10.62	9.82
2	Plcb2	6.46	3.84
2	Pik3ca	0	3.9
2	Mcl1	13.58	9.23
2	Xrcc6	12	7.97
2	Trp53	5.93	4.21
2	Fgd2	35.61	28.18
2	Trp53inp1	11.67	10.47
2	Itgal	11.85	8.26
2	Stk11	12.27	8.07
2	Tiam1	7.79	7.46
2	Jak1	8.71	5.69
2	Adrbk1	10	7.14
2	Itpkb	23.74	16.86
2	E2f2	23.34	18.15
2	Sos1	6.39	4.98
2	Csk	9	5.48
2	Jak2	3.94	5.09
2	Cd2bp2	12.8	5.16
2	Stat5b	28	16.02
2	Socs1	4.41	5.32
2	Arid3a	10	9.68
2	Ntn1	72.83	45.48
2	Il21r	13.99	10.61
2	Grb7	16.51	13.47
2	Bcl2l1	31.25	20.3
2	Il23a	8.44	5.39
2	Pik3cg	2.77	4.19
2	Rhoh	18.48	6.47
2	Stat3	21.58	6.13
2	Epo	5.26	6.78
2	Bzrap1	24.14	20.2
2	Cd2	9.67	9.07
2	Pkn3	13.49	13.36
2	Sema4d	11.89	9.57
2	Il7r	9.68	10.89
2	Mapk1	1	3.54
2	Adam15	13.72	12.66
2	Cdkn1a	5.68	8.29
2	Cd3e	11.28	7.06
2	Ifng	0	4.06
2	Ccnd1	16.85	5.99
2	Sema4b	15.6	14.45
2	Celf2	16	13.91
2	Ifnar2	13.58	8.92
2	Fyn	2.99	3.52
2	Sell	10	7.28
2	Rhot2	6.97	3.95
2	Rac1	2.52	3.42
2	Pip4k2a	10.91	8.2
2	Akap13	15.59	11.49
2	Vdac1	13.34	10.47
2	Cd180	11.29	10.39
2	Oraov1	12.92	12.53
2	Pten	2.84	4.22
2	Map3k8	44.74	31.03
2	Pik3r2	4.36	4.25
2	Erbb2	13.63	7.34
2	Pik3r5	73.8	12.74
2	Pdcd1lg2	12.02	9.72
2	Il6	0.92	3.52
2	Cd3d	10.46	7.04
2	Dusp22	13.35	13.11
2	Egf	0	2.99
2	Ksr1	22.61	18.85
2	Cd4	6.53	5.54
2	1190002H23Rik	19.36	17.76
2	Socs3	5.81	5.31
2	Arap1	10.33	8.7
2	Gna15	10.39	5.27
2	Spn	15.06	10.73
2	Pias3	1.91	9.78
2	Iqgap3	12.49	11.97
2	Myo15	0	3.55
2	Mpl	12.77	9.67
2	Pcna	1.84	3.96
2	Pik3cb	2	4.03
2	Cd72	9.71	8.69
2	Cdc6	14.28	6.38
2	Cd69	11.76	9.36
2	Pik3cd	33	8.61
2	Prkcq	9	6.87
2	Cbl	8.75	4.63
2	Egfr	0.98	3.7
2	Ptprc	9.85	6.1
2	Akt1	13.63	4.46
2	Plcg2	9	4.29
2	Cd8a	3.76	4.78
2	Hras1	2.67	4.73
2	Cdkn1b	5.99	7.05
2	Stat1	5.99	4.34
2	Rptor	12	9.81
2	Rac3	0	3.16
2	Prex1	13.97	9.2
2	Tnf	16.85	3.35
2	Tsc1	17.07	10.95
2	Plcg1	3	3.53
2	Csf3	7.04	10.84
2	Fgfr3	16	7.67
2	Pik3r3	0	3.89
2	Cd84	11.18	10.26
2	9630033F20Rik	10.27	9.76
2	Btk	7.84	6.44
2	Flt3	34.76	22.06
2	Vav2	7.83	5.71
2	Il2	0.91	5.99
2	Il17a	0	5.9
2	Cdc42	1.98	3.41
2	Itpr2	14.6	10.16
2	Igf1r	11.03	5.13
2	Src	0	3.78
2	Vamp1	14.84	12.7
2	Siva1	11.84	10.07
2	Mycn	78	44.12
2	Selplg	10.67	9.79
2	Fgr	12.08	9.6
2	Ifnar1	10.09	6.4
2	Cdk6	8	10.58
2	Ptpn6	5	4.57
2	H2-DMb2	10.15	9.07
2	Cd3g	10.79	7.31
2	Nos2	11.68	7.4
2	Mapk3	3.39	3.65
2	Rhof	12.51	4.95
2	Ptk2	2.25	3.52
2	Pim2	36.04	33.41
2	Bcl9l	21.32	15.74
2	Rhog	4.9	3.52
2	Ifngr1	13.47	7.96
2	Il10ra	11.04	8.94
2	Cdk1	0	3.12
2	Cxcr5	23.5	10.84
2	Il2ra	12.97	7.68
2	Hdac6	24	16.47
2	H2-DMb1	12.86	11.26
2	Stat2	10.89	8.88
2	Lck	28.97	16.11
2	Frmd8	13	11.71
2	Ccm2	11.29	9.85
2	Cd27	14.68	12
2	Lyn	7.65	5.44
2	Dnaja3	10.39	9.55
2	Arhgef3	15.98	13.11
2	Ptbp1	6.93	3.44
2	Rasgrp1	22.4	17.78
2	Pik3r1	10.67	4.68
2	Bcr	0	5.37
2	Vav1	4.65	4.54
2	Ccnd2	16.89	12.89
2	Pim1	104.4	83.44
2	Pin1	4.76	7.77
2	Mpo	13.13	9.8
2	Prkch	12.89	10.82
2	Birc5	3.74	3.39
2	Etv6	10.81	8.74
2	Bcl2	11.49	6.02
2	Tapbpl	14.61	13.85
2	Rac2	7.98	3.77
2	Cd48	11.96	10.28
3	Rps6ka1	13.61	8.13
3	Rara	16.22	6.37
3	Cd52	20.31	17.54
3	Mknk2	19.99	17.21
3	Esr1	3	4.1
3	Supt3h	16.71	13.78
3	Agpat2	12.55	7.65
3	Hist1h1d	12.12	10.75
3	Nr1d1	10.14	5.17
3	Evi2a	10.98	10.23
3	Batf	12.96	12.3
3	Egfl7	13.9	12.98
3	Maml3	20.41	18.72
3	Kat2a	5.67	6.52
3	Runx1	77.3	35.59
3	Notch1	133.46	41.32
3	Nfatc1	9	5.5
3	Junb	4.95	6.02
3	Cfd	10.91	6.31
3	Pitpnm1	8.04	11.64
3	Hmga1	8.71	9.51
3	Ier2	12.23	11.41
3	Jdp2	73.74	60.7
3	Def8	10.48	8.14
3	Rorc	22.7	9.11
3	Ebf1	14	11.48
3	Myb	98.09	42.09
3	Gata3	1	7.4
3	Ly6e	15.94	14.78
3	Lfng	36.62	25.13
3	Mef2d	12.99	10.76
3	Fli1	13.84	13.32
3	Gfi1b	22.72	19.12
3	Lst1	15.31	15.23
3	Gfi1	603.48	407.31
3	Gata1	21.18	12.51
3	Elane	10.32	13.9
3	Nr1h4	8.13	6.24
3	Dgke	11.48	7.89
3	Cel	17.18	8.98
3	Hnf4a	1	5.61
3	Commd1	11.92	10.45
3	Gtf3c5	22.03	17.33
3	Gtf3c1	12.47	9.71
3	Prtn3	10.68	10.26
3	Mafk	13.63	11.98
3	Ip6k1	9.68	7.94
3	Evi2b	11	9.95
3	Taf6	8.37	7.4
3	Hdac7	9.47	7.83
3	Mecom	49	36.05
3	Jazf1	12	10.3
3	Pparg	3.35	2.94
3	Hnrnpa1	13.14	12.87
3	Lmo2	10.29	9.52
3	Cbfa2t3	25.25	21.54
3	Tbp	0.94	3.97
3	Taf8	202.2	162.3
3	Cebpb	13.41	7.7
3	Nfix	19.64	15.35
3	Tcf25	12.4	11.64
3	Cbx5	12.77	7.91
3	Ncoa3	11.35	6.43
3	Btg2	11.66	9.93
3	Gata2	3.27	9.58
3	Sox5	14	12.44
3	Nfe2	13.82	11.2
3	Gpr30	12.2	11.6
3	Thra	11.77	6.51
3	Lyl1	17.11	16.19
3	Nf1	14.21	10.38
3	Irf8	11.96	9.47
3	Osta	12	10.79
3	Ikzf3	24.88	22.7
3	Tubb3	12.39	9.34
4	Zfp217	11.92	10.29
4	Fzr1	11.86	6.95
4	Tmem131	11.84	11.62
4	Ahi1	127.08	105.36
4	Anp32e	14.44	13.8
4	Set	10.5	7.1
4	Cdc20	11.79	3.23
4	Tcf7	13.45	11.45
4	Hist1h2bf	11.72	11.69
4	Aurkb	10.36	3.55
4	Uhrf1	11.46	7.51
4	Fkbp5	14.96	11.9
4	Tacc3	21.49	15.96
4	Cdh1	3.43	4.12
4	Jup	18.1	10.57
4	Elovl1	11.4	11.04
4	Tie1	11.53	9.4
4	Cks1b	13.4	9.07
4	Pygm	11.44	7.81
4	Pecam1	15.75	13.42
4	Top2a	9.66	6.38
4	Eng	12.36	8.57
5	H2-Q2	15.54	9.45
5	H2-T22	10.01	6.53
5	Ldha	8.79	7.37
5	H2-T24	10.54	7.22
5	Eif3i	23.76	13.36
5	Aif1	12.28	8.84
5	Ift57	18.76	14.34
5	Tcof1	17.89	16.14
5	Rpl11	19.5	9.16
5	Ak1	10.95	5.37
5	Atp5d	12.64	7.72
5	Cs	11.14	6.65
5	Idh2	11.51	7.82
5	Ifi47	9.93	8.25
5	Etf1	11.7	4.85
5	Zfp36l2	14.91	13.98
5	Evi5	598.06	539.82
5	Thada	18.57	18.05
5	Rpl5	4.14	3.74
5	Atp5h	17.27	11.07
5	Ltb	16.54	13.05
5	Tap2	12.58	11.06
5	Gm4968	16.59	15.82
5	AC130827.2	13	11.14
5	Ssh3	13.02	18.66
5	Plag1	12.35	10.86
5	Dync1h1	6.49	6.01
5	Psmb9	11.48	6.11
5	Psmb8	12.05	8.43
5	Hbs1l	29.02	28.1
5	Tap1	12.31	10.49
5	Ddx39b	10.84	10.32
5	Nfkbil1	16.55	15.74
5	Sdhb	14.05	6.9
5	Psma6	10.46	5.58
5	Traip	12.25	11.58
5	H2-T23	10.3	7.07
6	Supt4h1	26.36	15.42
6	Ccnt1	7.61	5.98
7	Prrc2a	9.85	9.64
7	Ubxn11	20.94	17.32
8	Slamf7	12.42	11.64
8	Kdm2a	10.35	9.78
9	Rpa1	17.49	6.28
9	Blm	10.39	8.5
9	Rad9	11.71	9.52
9	Ssbp3	10.72	10.05
10	Ptp4a3	12.86	11.34
10	Frat2	10.76	8.07
11	Ddx39	11.12	9.4
11	Cd97	11.69	11.26
12	Med24	11.28	9.05
12	Med16	11.77	8.92
13	Clec16a	11.54	10.31
13	Gpc5	11.81	11.06
14	Mylpf	13.58	9.51
14	Ppp1ca	11.55	7.5
15	Rbm17	11.57	10.82
15	Sf1	11.67	10.87
16	Ptprk	11.66	10.58
16	Zbtb7b	15	14.67
16	Runx3	35.17	25.66
17	Slamf6	14.85	15.64
17	Smg6	68	62.12
17	Wwox	16	15.05
17	Rreb1	18	19.38
17	Ccnd3	241.86	167.08
17	Coro1c	13.46	12.39
18	Copz1	14.31	14.03
18	Copb1	72.3	57.92
19	Tbxa2r	16.37	13.94
19	Gipc3	16.07	14.88
20	Nup214	18.12	7.87
20	Slbp	17.33	9.74
21	Rras2	121.15	77.81
21	Trmt1	18.1	14.06
21	Ovca2	19.99	19.74
21	Dph1	20.09	15.03
21	2012-09-09	19.89	18.62
21	Smarce1	17.52	11.79
21	Arid1a	17.92	14.29

## Sheet: Beta=0.02
Cluster Index	Gene Name	Mutation Score	Diffiused Score
1	Sall4	0	2.97
1	Foxh1	1.35	3.07
1	Meis1	14.86	4.14
1	Ikzf1	110.44	8.12
1	Pknox1	2.99	3.36
1	Foxd3	0	2.86
1	Lbx1	0	2.98
1	Pax4	0.97	2.91
1	Pbx1	0	2.87
1	Ahr	0	3.01
1	Sox6	5	3.4
1	Tead4	0	2.92
1	Tcfeb	0	2.88
1	2310016C08Rik	12.36	11.02
1	Sra1	1.91	3.1
1	Hist1h1d	12.12	10.34
1	Tbx2	0	3.05
1	Zeb1	1	2.99
1	Supt3h	16.71	12.97
1	Satb2	0	3.03
1	Jun	0	3.45
1	Pax3	0	2.77
1	Pax1	0	2.97
1	Spib	3.94	3.44
1	Nfyc	1	3.19
1	Barx2	0	2.9
1	Mafb	0.78	2.88
1	Hdac7	9.47	7.39
1	Snai3	7.84	3.54
1	Creb1	2	3.28
1	Nkx2-1	0	2.79
1	Rcor2	2.48	4.89
1	Ptf1a	0	2.89
1	Taf4b	0	2.89
1	Chrna9	12.03	11.36
1	Tfdp2	1.4	3.16
1	Abt1	2.69	3.09
1	Nr6a1	0.87	2.99
1	Hmg20b	14.89	13.14
1	Six1	0	2.8
1	Sox2	0.93	3.33
1	Myod1	0	3.25
1	Zfp217	11.92	9.82
1	Hes6	1	3.06
1	Gtf3c1	12.47	8.99
1	Sfpi1	7.97	5.97
1	Zfp710	11	9.06
1	Atf5	1	2.97
1	Pitx2	0	3.04
1	Ets1	24.79	4.77
1	Hoxd12	0	2.87
1	Npas4	0	2.83
1	Hdac1	26.93	8.09
1	Rassf2	11.99	10.61
1	Ecsit	2.22	3.79
1	Atf1	0.64	3.04
1	Hoxb13	0	2.89
1	Pou1f1	0	2.89
1	Pou5f1	2.99	3.25
1	Mgat4a	14.77	13.69
1	Ctnnb1	0	2.98
1	Pou2f3	0	2.82
1	Pqbp1	37.53	33.54
1	Runx2	17.94	3.14
1	Onecut3	0.92	2.99
1	Pus1	0	2.9
1	Hoxa9	6.93	3.89
1	Clock	0	3.02
1	Mlxipl	2.96	3.1
1	Ncoa6	0	2.9
1	Tle1	0	3.03
1	Yy1	1.64	3.22
1	Tead1	1	2.97
1	Atf3	3.11	3.22
1	Atf7ip	3.52	3.12
1	Rbpsuh-rs3	0	3.43
1	Taf8	202.2	150.93
1	Pax9	0	2.76
1	Smad2	0	2.99
1	Pou3f1	3.09	3.15
1	Pax6	0	2.55
1	Ankrd1	0	2.78
1	Gsc	0	2.92
1	Dazap2	2.92	3.19
1	Slc35a2	35.16	24.37
1	Rb1	2.76	4.26
1	Tcfe3	2.5	3.16
1	Tead2	2.96	3.06
1	Id1	11.43	10.07
1	Epas1	2.56	3.02
1	Erg	17.3	15.53
1	Pdlim1	1	2.95
1	Taf6	8.37	7.17
1	Fos	3.55	3.55
1	Tcfcp2	0	2.89
1	Crebbp	1	3.52
1	Gtf3c5	22.03	16.05
1	Rarg	4	3.11
1	Nr2e3	0	2.94
1	Deaf1	2.87	3.09
1	Cebpa	0.75	4.9
1	Tcf3	8.54	3.63
1	Hivep2	2.78	3.52
1	Pou2f1	6.47	3.05
1	Alx1	0	2.91
1	Atf4	1	3.02
1	Notch1	133.46	28.58
1	Crx	0.69	2.79
1	Arnt2	0	2.89
1	Cdk4	1.73	4.79
1	Lmo4	0.64	3.03
1	Tcfap2a	0	3.03
1	Trrap	0	3.28
1	Dmbx1	0	2.9
1	Pbx3	0	3.04
1	Wwtr1	0	2.88
1	Tcf7l2	3	3.45
1	Tfdp1	2	3.14
1	Smad1	1.63	3.09
1	Tcf4	5.79	3.74
1	Nobox	0	2.91
1	Ctbp1	0	3.52
1	Pou4f3	0	5.34
1	Hist1h3f	11.49	11.4
1	Hand2	0	2.89
1	Rbpjl	4.26	3.58
1	Tfam	1	2.88
1	Tcf12	6.81	3.42
1	Pax2	0.98	2.81
1	Rbl2	3	4.13
1	Pbx2	4.3	3.19
1	Pax8	0.74	2.93
1	Pou3f2	0	3.04
1	Alx4	0	2.85
1	Ep300	2.45	4.1
1	Arnt	0.91	2.92
1	Bsx	0	2.91
1	Id3	23.55	20.58
1	Kat2a	5.67	6.47
1	Cops5	0.68	2.96
1	Hoxa10	6.7	3.28
1	Skor1	0	2.98
1	Nrf1	4.95	3.27
1	Tbl1x	1	3.06
1	Kdm1a	0	3.15
1	Mef2d	12.99	10.13
1	Hoxa11	6.15	3.27
1	Pax5	4	4.34
1	Pax7	2	3.04
1	Nfyb	3.4	3.11
1	Cdk2	1.67	3.93
1	Gata6	0	2.75
1	Lfng	36.62	22.17
1	Maml3	20.41	18.09
1	Helt	0	2.88
1	Rbl1	3.99	4.21
1	Mga	0	2.94
1	Tbp	0.94	4.03
1	Prop1	0	2.9
1	Creg1	0.97	2.94
1	Tmem189	13.43	13.19
1	Crem	3.67	3.06
1	Usf1	1.82	3
1	Kat5	0.82	3.45
1	Nkx2-5	0	2.73
1	Dach1	1	2.95
1	Nanos3	11.37	10.22
1	E2f1	5.81	4.01
1	Arntl	2	3.05
2	Lta	16.93	10.87
2	Gm16900	1.65	3.94
2	Cdk6	8	10.72
2	Pcyt1a	10.51	9.13
2	Arhgap26	12	9.81
2	Nup214	18.12	6.22
2	Prkcd	7.92	4.98
2	Gfi1b	22.72	18.07
2	Znrf1	12.91	12.45
2	Nfatc3	12.43	9.25
2	Vav2	7.83	5.22
2	Siva1	11.84	9.55
2	Fli1	13.84	13.15
2	Mycn	78	36.77
2	Aif1	12.28	7.99
2	Ncoa3	11.35	5.55
2	Fgfr2	11	4.43
2	Ifngr1	13.47	6.92
2	Jak1	8.71	5.19
2	Cdc6	14.28	5.17
2	Pdcd1lg2	12.02	9.09
2	Rhoh	18.48	5.35
2	Trim14	14.17	13.29
2	Elane	10.32	14.41
2	Vegfa	4.85	2.93
2	Zhx2	2	5.15
2	Tie1	11.53	8.8
2	Celf2	16	13.29
2	Itk	8.34	6.56
2	Elovl1	11.4	10.92
2	Rac1	2.52	3.36
2	Oraov1	12.92	12.4
2	H2-T22	10.01	5.83
2	Sh3kbp1	9.99	5.65
2	H2-T24	10.54	6.5
2	Gsk3b	1	3.84
2	Cd40	0	3.72
2	Grb2	5.95	3.52
2	9630033F20Rik	10.27	9.6
2	Ly6e	15.94	14.41
2	Hist1h2bf	11.72	11.68
2	Cbfa2t3	25.25	20.36
2	Selplg	10.67	9.51
2	Ahi1	127.08	98.94
2	Elf4	12	9.69
2	Jak3	1.47	4.39
2	Ifnar1	10.09	5.66
2	Flt3	34.76	19.07
2	Plcg2	9	3.85
2	Jazf1	12	9.81
2	Rasgrp2	8.61	6.64
2	Il10ra	11.04	8.37
2	Stat5b	28	13.59
2	Cd8b1	8.24	5.9
2	Cd48	11.96	9.79
2	Ccr7	51.2	16.52
2	Ltb	16.54	12.1
2	Evi2a	10.98	9.99
2	Stat3	21.58	5.07
2	Ppp1ca	11.55	6.6
2	Phgdh	3	8.86
2	Cd34	3.82	4.64
2	Crk	4.8	3.51
2	Il6	0.92	3.51
2	Dync1h1	6.49	5.91
2	Smad3	7.66	4.29
2	Ccm2	11.29	9.43
2	Lyl1	17.11	15.9
2	Stat2	10.89	8.37
2	Fyn	2.99	3.49
2	Prkch	12.89	10.23
2	Nfkb1	12.84	5.64
2	Zbtb7b	15	14.54
2	Rpa1	17.49	4.87
2	Egfl7	13.9	12.69
2	Top2a	9.66	5.68
2	H2-T23	10.3	6.36
2	Il2ra	12.97	6.68
2	Cd28	2.97	4.54
2	Lcp2	7.07	5.62
2	Prkca	6	4.06
2	Cd44	2.36	3.81
2	Ier2	12.23	11.16
2	Dnaja3	10.39	9.28
2	Gpr30	12.2	11.42
2	Tap2	12.58	10.61
2	Sema4d	11.89	8.93
2	Pten	2.84	3.95
2	Ccnd1	16.85	5.01
2	Stk11	12.27	7.14
2	Supt4h1	26.36	13.05
2	Rhoa	2.91	2.87
2	Dusp22	13.35	13.04
2	Ccnd2	16.89	11.58
2	Pkn3	13.49	13.32
2	Tacc3	21.49	14.52
2	Pecam1	15.75	12.75
2	Mapk1	1	3.41
2	Cd72	9.71	8.38
2	Cd247	5	4.51
2	Fgr	12.08	8.86
2	Zeb2	12	9.19
2	2012-09-09	19.89	18.23
2	Hras1	2.67	4.47
2	Clp1	0.99	4.11
2	Pin1	4.76	7.71
2	H2-DMb2	10.15	8.77
2	Erbb2	13.63	6.09
2	Prkcb	4.45	3.61
2	Map3k8	44.74	27.55
2	Tyk2	2.48	4.11
2	Rara	16.22	5.1
2	Hic1	20.07	15.49
2	Ddx39	11.12	8.92
2	H2-D1	6.72	4.41
2	Csk	9	4.85
2	Grb7	16.51	12.62
2	Prox1	0	7.46
2	Thada	18.57	17.89
2	Bcl2l1	31.25	17.73
2	Raf1	2.95	4.97
2	Bmi1	4.99	8.85
2	Egf	0	2.93
2	Mcl1	13.58	8.26
2	Vav1	4.65	4.39
2	Ntn1	72.83	39.02
2	Cdc20	11.79	2.78
2	Trp53	5.93	3.89
2	Mknk2	19.99	16.4
2	Arid1b	12	10.65
2	Pim2	36.04	32.21
2	Prtn3	10.68	10.06
2	Cd8a	3.76	4.69
2	Epo	5.26	6.58
2	Ccne2	10.38	7.02
2	Fkbp5	14.96	11.08
2	Irf4	13.14	9.9
2	Btg2	11.66	9.42
2	Cbx5	12.77	6.94
2	Tsc1	17.07	9.57
2	Pias3	1.91	10.95
2	Psmb9	11.48	5.2
2	Pik3cd	33	6.53
2	Rras2	121.15	67.25
2	Dgke	11.48	7.04
2	Hmga1	8.71	9.17
2	Akt1	13.63	4.01
2	Birc5	3.74	3.17
2	Pparg	3.35	2.92
2	Cebpb	13.41	6.47
2	E2f2	23.34	16.51
2	Src	0	3.63
2	Ssbp3	10.72	9.83
2	Jup	18.1	8.97
2	Rhot2	6.97	3.65
2	Itgal	11.85	7.45
2	Rorc	22.7	7.15
2	Mpl	12.77	8.86
2	Mpo	13.13	9
2	Cblb	1.89	3.93
2	Psma6	10.46	4.71
2	Bcl9l	21.32	14.29
2	Rhob	1.78	3.15
2	Ptbp1	6.93	3
2	Tnf	16.85	3.17
2	Ptgs2	0	2.7
2	Cdkn1a	5.68	7.86
2	Gm11808	10.99	10.52
2	Ddx39b	10.84	10.12
2	Midn	12.61	12.51
2	Rps6ka1	13.61	7.03
2	Thra	11.77	5.55
2	Sema4b	15.6	14.09
2	Cxcr5	23.5	8.73
2	Myb	98.09	32.3
2	Bzrap1	24.14	19.08
2	Cd3e	11.28	6.28
2	Runx1	77.3	27.95
2	Ebf1	14	10.62
2	Pip4k2a	10.91	7.45
2	Cd2bp2	12.8	4.15
2	Ifnar2	13.58	7.88
2	Ube2o	12.21	11.75
2	Mafk	13.63	11.48
2	Rhof	12.51	4.23
2	Sell	10	6.63
2	Myo15	0	3.73
2	Hnf1a	3.36	7.03
2	Ctcf	10.27	8.71
2	Lst1	15.31	15.2
2	Stat6	0.92	5.88
2	Dph1	20.09	13.71
2	Bax	2.23	7.25
2	Pik3r5	73.8	8.38
2	Tiam1	7.79	6.86
2	Cd69	11.76	8.72
2	Tcf7	13.45	10.54
2	Plcb2	6.46	3.51
2	Trp53inp1	11.67	10.11
2	Jak2	3.94	4.84
2	Cel	17.18	7.42
2	Socs3	5.81	5.11
2	Il2	0.91	5.75
2	Tfrc	7.43	7.29
2	Ptpn11	0.88	4.23
2	Ssh3	13.02	19.71
2	Pik3r3	0	3.98
2	Wasf2	13.72	9.98
2	Nr1d1	10.14	4.42
2	Agpat2	12.55	6.59
2	Pik3ca	0	3.96
2	Rac2	7.98	3.53
2	Lyn	7.65	4.98
2	Rhod	0.85	3.03
2	Pik3cg	2.77	4.17
2	Arid3a	10	9.58
2	Cela2a	0.91	8.87
2	Arap1	10.33	8.24
2	Ifi47	9.93	7.78
2	Cdh1	3.43	3.87
2	Hnf4a	1	5.88
2	Sox5	14	11.89
2	Pygm	11.44	6.95
2	Sos2	4.81	5.06
2	Rad9	11.71	8.9
2	Ptk2	2.25	3.5
2	Set	10.5	6.34
2	Cd180	11.29	10.12
2	Marcksl1	17.47	15.94
2	Cfd	10.91	5.41
2	Hnrnpa1	13.14	12.3
2	Smarce1	17.52	10.41
2	Psmb8	12.05	7.58
2	Cxcr4	8.26	4.12
2	Nr4a1	5.61	3.62
2	Slamf7	12.42	11.4
2	Stat5a	26.5	12.87
2	Cd52	20.31	16.72
2	Rptor	12	9.21
2	Arid1a	17.92	13.28
2	Pik3r1	10.67	4.27
2	Esr1	3	3.8
2	Sp1	5.92	4.41
2	Xrcc6	12	7.08
2	Adam15	13.72	12.32
2	Nfkbil1	16.55	15.44
2	Anp32e	14.44	13.59
2	Rhoq	3	3.17
2	Jdp2	73.74	56.94
2	Evi5	598.06	521.44
2	Pcna	1.84	3.78
2	Irf8	11.96	8.8
2	Gata3	1	7.97
2	Gata2	3.27	10.09
2	Prex1	13.97	8.08
2	Ptpn6	5	4.43
2	Mylpf	13.58	8.52
2	Spn	15.06	9.69
2	H2-Q2	15.54	8.2
2	Icam1	6.33	4.3
2	Foxa2	0	5.11
2	Trmt1	18.1	12.95
2	Slbp	17.33	8.18
2	Iqgap3	12.49	11.81
2	Vamp1	14.84	12.08
2	1190002H23Rik	19.36	17.28
2	Etv6	10.81	8.11
2	Ift57	18.76	13.16
2	Ifng	0	4.11
2	Shc1	13.06	4.29
2	Tcof1	17.89	15.62
2	Fbxo5	2	8.66
2	Eng	12.36	7.68
2	Ovca2	19.99	19.59
2	Abl1	5.93	4.9
2	Rhoj	1.62	3.2
2	Il23a	8.44	4.9
2	Nos2	11.68	6.5
2	Cdc42	1.98	3.37
2	Rhog	4.9	3.4
2	Il7	0	4.61
2	Btk	7.84	6.03
2	Runx3	35.17	23.19
2	Cks1b	13.4	8.07
2	Plag1	12.35	10.42
2	Ptprc	9.85	5.54
2	Lef1	3	4.98
2	Cdk1	0	3.01
2	Cd3g	10.79	6.57
2	Pik3cb	2	4.04
2	Csf3	7.04	10.9
2	Il21r	13.99	9.75
2	Lmo2	10.29	9.2
2	Cbl	8.75	4.19
2	Adrbk1	10	6.42
2	Sykb	6.5	4.36
2	Rac3	0	3.26
2	Batf	12.96	12.06
2	Il10rb	13.08	8.96
2	H2-DMb1	12.86	10.8
2	Id2	1	6.35
2	Mecom	49	32.55
2	Igf1r	11.03	4.33
2	Frmd8	13	11.32
2	Hdac6	24	14.61
2	Cd2	9.67	8.87
2	Sos1	6.39	4.65
2	Them4	12.54	11.95
2	Egfr	0.98	3.52
2	Arhgef3	15.98	12.29
2	Lat	6.79	5.29
2	Cd27	14.68	11.28
2	Stat1	5.99	4.19
2	Itpkb	23.74	15.14
2	Evi2b	11	9.63
2	Itpr2	14.6	9.12
2	Recql5	10.76	7.88
2	Gata1	21.18	10.75
2	Blm	10.39	7.97
2	Fgfr3	16	6.27
2	Nfatc1	9	4.9
2	Myc	379.38	22.38
2	Kdm2a	10.35	9.61
2	Socs1	4.41	5.33
2	Nfe2	13.82	10.5
2	Cd3d	10.46	6.33
2	2810422J05Rik	5.26	2.5
2	Nf1	14.21	9.43
2	Irs2	5.67	4.23
2	Ccnt1	7.61	5.32
2	Bcr	0	5.38
2	Nfix	19.64	14.19
2	Junb	4.95	5.77
2	Nras	1.9	3.99
2	Osta	12	10.42
2	Akap13	15.59	10.44
2	Pip5k1c	15.89	7.84
2	Tap1	12.31	9.96
2	Pim1	104.4	77.01
2	Pik3r2	4.36	4.11
2	Mapk3	3.39	3.42
2	Gfi1	603.48	357.99
2	Commd1	11.92	10.02
2	Fgd2	35.61	26.1
2	Mtor	1.83	3.67
2	Vdac1	13.34	9.7
2	Il17a	0	6.31
2	Dos	12.68	11.28
2	Nr1h4	8.13	5.78
2	Cd4	6.53	5.23
2	Ptprk	11.66	10.26
2	Bcl2	11.49	5.25
2	Rasgrp1	22.4	16.4
2	Cd84	11.18	9.99
2	Tmem131	11.84	11.53
2	Uhrf1	11.46	6.65
2	Ikzf3	24.88	21.92
2	Plcb3	2.83	3.15
2	Ralgds	10.62	9.53
2	Aurkb	10.36	2.97
2	Pitpnm1	8.04	12.44
2	Prkcq	9	6.36
2	Il7r	9.68	10.57
2	Cblc	4.34	4.49
2	Lck	28.97	13.54
2	Map3k14	8.63	6.69
2	Fzr1	11.86	6
2	Cdkn1b	5.99	6.78
2	Cd97	11.69	11.12
2	Tapbpl	14.61	13.61
2	Ksr1	22.61	17.77
2	Plcg1	3	3.49
2	Pxn	8	3.69
3	Cs	11.14	5.72
3	Rpl5	4.14	3.68
3	Zfp36l2	14.91	13.67
3	AC130827.2	13	10.59
3	Idh2	11.51	6.94
3	Gm4968	16.59	15.57
3	Sdhb	14.05	6.02
3	Atp5h	17.27	9.61
3	Traip	12.25	11.35
3	Hbs1l	29.02	27.79
3	Atp5d	12.64	6.64
3	Ak1	10.95	4.45
3	Ldha	8.79	6.63
3	Etf1	11.7	3.91
3	Eif3i	23.76	11.16
3	Rpl11	19.5	7.29
4	Tcf25	12.4	11.4
4	Tubb3	12.39	8.55
4	Def8	10.48	7.54
4	Ip6k1	9.68	7.46
5	Ubxn11	20.94	16.29
5	Prrc2a	9.85	9.57
6	Ptp4a3	12.86	10.89
6	Frat2	10.76	7.39
7	Med16	11.77	8.21
7	Med24	11.28	8.47
8	Gpc5	11.81	10.83
8	Clec16a	11.54	9.95
9	Sf1	11.67	10.62
9	Rbm17	11.57	10.58
10	Nacc1	16.59	14.25
10	Eras	21.68	20.14
10	Slamf6	14.85	15.76
10	Coro1c	13.46	12.06
10	Wwox	16	14.66
10	Ccnd3	241.86	147.94
10	Rreb1	18	19.66
10	Smg6	68	60.21
11	Copb1	72.3	53.85
11	Copz1	14.31	13.92
12	Tbxa2r	16.37	13.22
12	Gipc3	16.07	14.51

## Sheet: Beta=0.025
Cluster Index	Gene Name	Mutation Score	Diffiused Score
1	Pou3f1	3.09	3.2
1	Pcyt1a	10.51	8.8
1	Mef2d	12.99	9.55
1	Tcf3	8.54	3.53
1	Nr6a1	0.87	3.06
1	Atf4	1	3.08
1	Nkx2-5	0	2.84
1	Pax8	0.74	3.04
1	Id1	11.43	9.77
1	Pbx2	4.3	3.2
1	Crem	3.67	3.09
1	Tbx2	0	3.16
1	Hist1h3f	11.49	11.38
1	Kat5	0.82	3.38
1	Pou5f1	2.99	3.2
1	Tcfap2a	0	3.14
1	Tbl1x	1	3.16
1	Kdm1a	0	3.27
1	Tcf7l2	3	3.36
1	Smad2	0	3.05
1	Lmo4	0.64	3.15
1	Creb1	2	3.26
1	Ikzf1	110.44	5.58
1	Six1	0	2.93
1	Mafb	0.78	3.01
1	Sox6	5	3.35
1	Helt	0	3.04
1	Epas1	2.56	3.08
1	Rassf2	11.99	10.29
1	Tead4	0	3.07
1	Smad1	1.63	3.12
1	Pbx1	0	3.01
1	Sox2	0.93	3.3
1	Rbl2	3	4.09
1	Pax4	0.97	3.03
1	Hdac1	26.93	6.68
1	Nrf1	4.95	3.26
1	Chrna9	12.03	11.22
1	Pax5	4	4.26
1	Hdac2	0.74	3.95
1	Arnt	0.91	3.03
1	Nacc1	16.59	13.74
1	Pax1	0	3.1
1	Nanog	0	3.26
1	Alx1	0	3.08
1	Mgat4a	14.77	13.41
1	Tfdp1	2	3.21
1	Dazap2	2.92	3.25
1	Bsx	0	3.07
1	Pax2	0.98	2.87
1	Id3	23.55	19.91
1	Pou1f1	0	3.04
1	Hivep2	2.78	3.44
1	Ctcf	10.27	8.05
1	Pou4f3	0	5.33
1	Hoxa9	6.93	3.75
1	Smarca4	3.94	4.08
1	Nr2e3	0	3.03
1	Nfyb	3.4	3.15
1	Hoxa11	6.15	3.22
1	Rbpsuh-rs3	0	3.48
1	Crx	0.69	2.89
1	Dmbx1	0	3.06
1	Alx4	0	3
1	Ctbp1	0	3.57
1	Cebpa	0.75	4.72
1	Nfyc	1	3.23
1	Tcf4	5.79	3.61
1	Slc35a2	35.16	22.29
1	Zeb1	1	3.11
1	Pou2f3	0	2.96
1	Tfam	1	3
1	Sra1	1.91	3.18
1	Atf7ip	3.52	3.16
1	Tead2	2.96	3.12
1	Cbx5	12.77	6.17
1	Sin3a	0	3.17
1	Tle1	0	3.16
1	Foxd3	0	3.01
1	Tead1	1	3.08
1	Ctnnb1	0	2.94
1	Hmg20b	14.89	12.75
1	Ankrd1	0	2.92
1	Zfp710	11	8.65
1	Meis1	14.86	3.82
1	Pax7	2	3.12
1	Wwtr1	0	3.02
1	Ptf1a	0	3.05
1	Runx2	17.94	3.06
1	Rbl1	3.99	4.16
1	Myod1	0	3.26
1	Sfpi1	7.97	5.66
1	Satb2	0	3.15
1	Tcfe3	2.5	3.23
1	Ep300	2.45	3.92
1	Crebbp	1	3.5
1	Rbpjl	4.26	3.52
1	2310016C08Rik	12.36	10.72
1	Tfdp2	1.4	3.26
1	Pax6	0	2.66
1	Mlxipl	2.96	3.15
1	Hdac7	9.47	7
1	Pknox1	2.99	3.36
1	Rcor2	2.48	4.79
1	Pdlim1	1	3.07
1	Rarg	4	3.13
1	Ecsit	2.22	3.82
1	Barx2	0	3.05
1	Ets1	24.79	4.23
1	Taf4b	0	3.02
1	Ncoa6	0	3.02
1	Pbx3	0	3.14
1	Arntl	2	3.11
1	Usf1	1.82	3.08
1	Foxh1	1.35	3.17
1	Pus1	0	3.06
1	Snai3	7.84	3.42
1	Atf5	1	3.09
1	Eras	21.68	19.68
1	Pax9	0	2.88
1	Arnt2	0	3.04
1	Nanos3	11.37	9.97
1	Hes6	1	3.16
1	Pou2f1	6.47	3.04
1	Cops5	0.68	3.05
1	Atf1	0.64	3.16
1	Spib	3.94	3.47
1	Hoxa10	6.7	3.23
1	Tcfcp2	0	3.04
1	Creg1	0.97	3.07
1	Sox5	14	11.35
1	Nkx2-1	0	2.91
1	Prop1	0	3.04
1	Onecut3	0.92	3.13
1	Lbx1	0	3.14
1	Gsc	0	3.06
1	Tcof1	17.89	15.13
1	Pax3	0	2.88
1	Deaf1	2.87	3.15
1	Gata6	0	2.87
1	Tmem189	13.43	13.14
1	Tcf12	6.81	3.37
1	Mga	0	3.1
1	Pitx2	0	3.15
1	Pqbp1	37.53	32.62
1	Erg	17.3	15.13
1	Atf3	3.11	3.25
1	Hand2	0	3.02
1	Pou3f2	0	3.19
1	Hoxd12	0	3.03
1	Ahr	0	3.1
1	Hoxb13	0	3.06
1	Npas4	0	2.98
1	Tcfeb	0	3.03
1	Yy1	1.64	3.22
1	Sall4	0	3.11
1	Dync1h1	6.49	5.81
1	Dach1	1	3.07
1	Abt1	2.69	3.15
1	Clock	0	3.12
1	Trrap	0	3.27
1	Skor1	0	3.14
1	Nobox	0	3.08
2	Ldha	8.79	5.97
2	Phgdh	3	10.01
2	Supt3h	16.71	12.24
2	Gtf3c5	22.03	14.88
2	Tbp	0.94	4.02
2	Ak1	10.95	3.79
2	Taf6	8.37	6.96
2	Nfix	19.64	13.13
2	Zeb2	12	8.64
2	Polr2f	0	2.38
2	Tubb3	12.39	7.86
2	Atp5d	12.64	5.76
2	Zfp217	11.92	9.39
2	Gtf3c1	12.47	8.35
2	Cd2bp2	12.8	3.51
2	Ift57	18.76	12.1
2	Supt4h1	26.36	11.13
2	Rpl5	4.14	3.62
2	Ccnt1	7.61	4.76
2	Dnaja3	10.39	9.02
2	Rpap2	45.18	41.39
2	Rpl11	19.5	5.89
2	Taf8	202.2	140.39
2	Zfp36l2	14.91	13.38
2	Ip6k1	9.68	7.04
2	Sdhb	14.05	5.44
2	Rab5a	0	6.73
2	Kat2a	5.67	6.35
2	Clp1	0.99	4.14
2	Hist1h1d	12.12	9.95
2	Def8	10.48	7.02
2	Polr2g	4.8	2.42
2	Maml3	20.41	17.45
2	Traip	12.25	11.12
2	Polr2k	1	2.5
2	Atp5h	17.27	8.39
2	Hic1	20.07	14.56
2	AC130827.2	13	10.07
2	Gm4968	16.59	15.32
2	Eif3i	23.76	9.4
2	Polr2h	1	2.37
2	Evi5	598.06	503.58
2	Hspa9	10.31	7.53
2	Pcbp2	0	2.85
2	Idh2	11.51	6.19
2	Plag1	12.35	10.01
2	Etf1	11.7	3.29
2	Commd1	11.92	9.62
2	Hbs1l	29.02	27.48
2	Tcf25	12.4	11.17
2	Cs	11.14	4.98
3	1190002H23Rik	19.36	16.81
3	Rhod	0.85	3.13
3	Gm11808	10.99	10.41
3	Jak3	1.47	4.39
3	Xrcc6	12	6.34
3	Batf	12.96	11.82
3	Hmga1	8.71	8.78
3	Flt3	34.76	16.57
3	Akt1	13.63	3.76
3	Aif1	12.28	7.27
3	Ptpn6	5	4.3
3	Stat6	0.92	6.18
3	Gm16900	1.65	3.87
3	Akap13	15.59	9.51
3	Fgfr2	11	3.84
3	H2-Eb1	2.72	3.73
3	Nfkb1	12.84	4.91
3	Pip4k2a	10.91	6.8
3	Bcr	0	5.24
3	Stat5b	28	11.64
3	Il7r	9.68	10.12
3	Il1b	0.81	2.76
3	Ubtf	1.84	4.79
3	Cflar	6.7	5.99
3	Rhof	12.51	3.82
3	Rasgrp1	22.4	15.12
3	Znrf1	12.91	12.35
3	Cdk4	1.73	4.6
3	Osta	12	10.07
3	Wwox	16	14.25
3	Cd69	11.76	8.14
3	Arap1	10.33	7.82
3	Slc2a4	3.91	3.3
3	Myo15	0	3.78
3	Tnf	16.85	3.09
3	Rreb1	18	19.89
3	H2-DMa	9.33	7.64
3	Cd84	11.18	9.72
3	9630033F20Rik	10.27	9.44
3	Omg	10.07	7.9
3	H2-T24	10.54	5.91
3	Fyn	2.99	3.43
3	Midn	12.61	12.48
3	Prox1	0	8.19
3	Zhx2	2	5.08
3	Smarce1	17.52	9.24
3	Igf1	0	2.72
3	Runx1	77.3	22.18
3	Fzr1	11.86	5.28
3	Plcb2	6.46	3.3
3	Ube2o	12.21	11.64
3	Ccnd3	241.86	131.1
3	Arhgap26	12	9.35
3	Slamf7	12.42	11.16
3	Top2a	9.66	5.1
3	Prkcq	9	5.92
3	Cd48	11.96	9.33
3	Pik3ca	0	3.9
3	Casp3	1	2.87
3	Cdc6	14.28	4.35
3	Etv6	10.81	7.52
3	Rhoh	18.48	4.71
3	Stat5a	26.5	11.04
3	Uhrf1	11.46	5.95
3	Med1	2.97	3.07
3	Sos1	6.39	4.37
3	Plcb1	1	2.96
3	Ebf1	14	9.82
3	Ppp1r15a	6.2	7.04
3	Bax	2.23	7.01
3	Cd86	0.65	3.31
3	Ifngr1	13.47	6.11
3	Map3k14	8.63	6.32
3	Rptor	12	8.67
3	Sh3kbp1	9.99	5.05
3	Tnfrsf1a	3.73	3.24
3	Il15	2	3.72
3	Igf1r	11.03	3.81
3	Cdkn2d	4.19	7.41
3	Bmi1	4.99	8.61
3	Zfp608	10.73	10.5
3	Coro1c	13.46	11.73
3	Cebpb	13.41	5.56
3	Tsc1	17.07	8.41
3	Cd52	20.31	15.95
3	Sema4b	15.6	13.74
3	Them4	12.54	11.8
3	Socs1	4.41	5.27
3	Cd44	2.36	3.76
3	Arid3a	10	9.48
3	Elane	10.32	14.68
3	Ccnd1	16.85	4.44
3	Adam15	13.72	11.99
3	Mmp9	2.57	3.47
3	Tie1	11.53	8.26
3	Btg2	11.66	8.94
3	Cd8b1	8.24	5.5
3	Mpl	12.77	8.15
3	Dbi	0.83	9.51
3	Blm	10.39	7.48
3	Pias3	1.91	11.76
3	Epor	2.88	4.49
3	Mpo	13.13	8.31
3	Frmd8	13	10.94
3	Mylpf	13.58	7.65
3	Itgal	11.85	6.79
3	Cfd	10.91	4.71
3	Gnai2	4.77	2.99
3	Jak1	8.71	4.83
3	Rhoa	2.91	2.86
3	Mycn	78	30.79
3	Crk	4.8	3.34
3	Hnf4a	1	5.9
3	Gpr30	12.2	11.24
3	Tapbpl	14.61	13.36
3	Elovl1	11.4	10.8
3	Ifng	0	4.05
3	Jdp2	73.74	53.43
3	Marcksl1	17.47	15.57
3	Tfrc	7.43	6.87
3	Tap2	12.58	10.18
3	Ier2	12.23	10.91
3	Cdk1	0	2.91
3	Cdc20	11.79	2.59
3	Pik3r2	4.36	3.97
3	Pim1	104.4	71.04
3	Smad4	0	3.44
3	Zbtb7b	15	14.41
3	Arid1b	12	10.36
3	Hdac6	24	13.01
3	Trmt1	18.1	11.95
3	Plcb4	2	3.05
3	Evi2a	10.98	9.76
3	Junb	4.95	5.49
3	Fbxo5	2	9.92
3	Padi2	16.57	9.7
3	Ptprc	9.85	5.13
3	Ksr1	22.61	16.77
3	Notch1	133.46	20.16
3	Insr	4.81	3.41
3	Lcp2	7.07	5.34
3	Slamf6	14.85	15.83
3	Gata3	1	8.21
3	Anp32e	14.44	13.39
3	Fgfr3	16	5.27
3	Jazf1	12	9.34
3	Itpkb	23.74	13.64
3	Selplg	10.67	9.23
3	Lta	16.93	9.86
3	Cdc42	1.98	3.31
3	Foxp3	0	4.46
3	Trim14	14.17	13.08
3	Agfg2	13.37	12.56
3	Gfi1	603.48	314.97
3	Cd80	3.63	3.7
3	Cd180	11.29	9.86
3	Bcl9l	21.32	13
3	Mdm2	2.56	3.87
3	Wipf2	11.31	9.92
3	Itpr2	14.6	8.23
3	Mknk2	19.99	15.63
3	Nup214	18.12	5.05
3	Prkca	6	3.83
3	Sema4d	11.89	8.35
3	Pxn	8	3.36
3	Cd19	1.47	3.95
3	Pik3r3	0	3.94
3	Stat3	21.58	4.51
3	Rhog	4.9	3.33
3	Nr1h4	8.13	5.38
3	Tmem131	11.84	11.45
3	Pik3cd	33	5.36
3	Mecom	49	29.41
3	Rhot1	0	3.02
3	Dusp22	13.35	12.96
3	Plcg1	3	3.43
3	Cd3d	10.46	5.76
3	Pparg	3.35	2.9
3	Thada	18.57	17.74
3	Pitpnm1	8.04	13.1
3	Ahi1	127.08	92.9
3	Vav2	7.83	4.82
3	Irs2	5.67	4.02
3	Cdkn1b	5.99	6.45
3	Ddx39b	10.84	9.91
3	Irf4	13.14	9.29
3	Ppp1ca	11.55	5.86
3	Slbp	17.33	6.94
3	Runx3	35.17	21
3	Il2	0.91	5.45
3	Ccr7	51.2	12.89
3	Oraov1	12.92	12.26
3	Frat2	10.76	6.79
3	Cks1b	13.4	7.23
3	Ntn1	72.83	33.56
3	Dos	12.68	10.96
3	Csf1r	1.68	4.54
3	Fkbp5	14.96	10.34
3	Ssh3	13.02	20.55
3	Nr1d1	10.14	3.9
3	Rhoj	1.62	3.24
3	Socs3	5.81	4.91
3	H2-T23	10.3	5.79
3	Med16	11.77	7.58
3	Cel	17.18	6.22
3	Cdk2	1.67	3.81
3	Rac1	2.52	3.31
3	Bzrap1	24.14	18.05
3	Mtor	1.83	3.54
3	Il23a	8.44	4.54
3	Mcl1	13.58	7.45
3	Sos2	4.81	4.89
3	Rad9	11.71	8.33
3	Icam1	6.33	4.09
3	Myc	379.38	13.05
3	2012-09-09	19.89	17.84
3	Rac3	0	3.28
3	Cxcr4	8.26	3.79
3	Egfl7	13.9	12.42
3	Prkcb	4.45	3.49
3	Psmb8	12.05	6.85
3	Lst1	15.31	15.16
3	Vegfa	4.85	2.85
3	Cd3e	11.28	5.69
3	Eng	12.36	6.93
3	Il10rb	13.08	8.23
3	Cblc	4.34	4.37
3	Ovca2	19.99	19.4
3	Cbl	8.75	3.9
3	Ptpn11	0.88	4.38
3	Hnrnpa1	13.14	11.7
3	Itk	8.34	6.17
3	Nfkbia	2.31	3.28
3	Cxcl10	4.63	3.41
3	Tyrobp	5.99	3.77
3	Ifnar1	10.09	5.07
3	Nras	1.9	4.03
3	Rhou	0	3.05
3	Kdm2a	10.35	9.44
3	Grb2	5.95	3.4
3	Lck	28.97	11.51
3	Sykb	6.5	4.08
3	Src	0	3.49
3	Nr3c1	0.78	3.3
3	Actb	2.99	2.58
3	Arhgef3	15.98	11.54
3	Med24	11.28	7.94
3	Ptbp1	6.93	2.75
3	Tspo	9.56	8.56
3	Set	10.5	5.72
3	Il10ra	11.04	7.86
3	Dph1	20.09	12.53
3	Vav1	4.65	4.24
3	Recql5	10.76	7.34
3	Nf1	14.21	8.59
3	Thy1	9.07	6.96
3	Agpat2	12.55	5.73
3	Smad3	7.66	3.92
3	Il2ra	12.97	5.95
3	Irs1	1	3.08
3	Myb	98.09	25.13
3	Dgke	11.48	6.33
3	Ptprk	11.66	9.95
3	Cd28	2.97	4.54
3	Pik3cb	2	3.98
3	Cblb	1.89	3.97
3	Gata1	21.18	9.35
3	Ccnd2	16.89	10.42
3	Nr4a1	5.61	3.45
3	Gata2	3.27	10.25
3	Il17a	0	6.42
3	Tap1	12.31	9.46
3	Cd3g	10.79	5.97
3	Spn	15.06	8.8
3	Epo	5.26	6.31
3	Rps6ka1	13.61	6.16
3	Il10	0.99	3.53
3	Il21r	13.99	9
3	Adrbk1	10	5.79
3	Cdh1	3.43	3.64
3	Gsk3b	1	3.93
3	Irf8	11.96	8.2
3	Lef1	3	4.72
3	Cdkn1a	5.68	7.36
3	Pecam1	15.75	12.12
3	Gli1	7.09	4.53
3	Vamp1	14.84	11.5
3	2810422J05Rik	5.26	2.48
3	Cd8a	3.76	4.57
3	Esr1	3	3.55
3	Il5	0.67	3.09
3	Prtn3	10.68	9.83
3	Rorc	22.7	5.83
3	Il6	0.92	3.47
3	Plek	0	3
3	Prex1	13.97	7.15
3	Btk	7.84	5.66
3	Birc5	3.74	3.03
3	Prkch	12.89	9.69
3	Jun	0	3.41
3	Pygm	11.44	6.23
3	Rhoq	3	3.17
3	Tlr4	1	3.06
3	Tacc3	21.49	13.25
3	Sele	9.5	6.12
3	Traf6	1.72	2.76
3	Fn1	0	2.57
3	Thra	11.77	4.84
3	Akt2	3.71	4.17
3	Rhot2	6.97	3.48
3	Kras	0.89	3.38
3	Foxa2	0	5.46
3	Mapk13	1	3.57
3	Rasgrp2	8.61	6.25
3	Cd27	14.68	10.62
3	H2-DMb1	12.86	10.38
3	Cd247	5	4.39
3	Pcna	1.84	3.61
3	Pik3r1	10.67	4.03
3	Vdr	8.23	3.4
3	Pip5k1c	15.89	6.76
3	Lfng	36.62	19.58
3	Pten	2.84	3.71
3	Cdk6	8	10.7
3	Pik3cg	2.77	4.08
3	H2-D1	6.72	4.17
3	Mdk	5.19	4.28
3	Rhobtb1	2	3.21
3	Cd72	9.71	8.1
3	Jup	18.1	7.68
3	H2-DMb2	10.15	8.48
3	Cdkn2b	1.86	7.4
3	Erbb2	13.63	5.18
3	Id2	1	6.71
3	Traf2	0.85	3.21
3	Rhov	0.81	3.12
3	Tcf7	13.45	9.68
3	Plcb3	2.83	3.1
3	Tjp3	10.95	6.48
3	Crkl	4.04	3.72
3	Tyk2	2.48	4.11
3	Zmiz1	46.79	45.64
3	Lyn	7.65	4.62
3	Cela2a	0.91	9.9
3	Bcl2	11.49	4.74
3	Sell	10	6.09
3	Cd40	0	3.89
3	Prkcd	7.92	4.6
3	Fgd2	35.61	24.18
3	Shc1	13.06	3.82
3	Rb1	2.76	4.08
3	Nfkbil1	16.55	15.14
3	Tiam1	7.79	6.29
3	Pim2	36.04	31.01
3	Fgf2	2	3.08
3	Trp53inp1	11.67	9.77
3	Stat2	10.89	7.9
3	Rhob	1.78	3.18
3	Grb7	16.51	11.84
3	Inpp5d	7	5.08
3	Mapk1	1	3.27
3	Psma6	10.46	4.06
3	Arid1a	17.92	12.37
3	Pkn3	13.49	13.28
3	Aurkb	10.36	2.67
3	H2-Q2	15.54	7.21
3	Hist1h2bf	11.72	11.66
3	Wasf2	13.72	9.25
3	Map4k2	10.47	9.6
3	Ntrk1	0	3.1
3	Celf2	16	12.7
3	Mapk14	0.78	2.95
3	Xbp1	8.29	3.66
3	Cxcr5	23.5	7.21
3	Il7	0	4.7
3	Cd4	6.53	4.96
3	Cd34	3.82	4.55
3	Sp1	5.92	4.04
3	Nfatc3	12.43	8.65
3	Smg6	68	58.32
3	Csf3	7.04	10.67
3	Fos	3.55	3.45
3	Iqgap3	12.49	11.64
3	Rpa1	17.49	3.98
3	Il1r1	1.98	5.98
3	Ptp4a3	12.86	10.47
3	E2f2	23.34	15.02
3	E2f1	5.81	3.82
3	Trp53	5.93	3.68
3	Ikzf3	24.88	21.16
3	Ccna2	0.91	2.82
3	Mapk3	3.39	3.25
3	Onecut1	0	6.92
3	Egfr	0.98	3.34
3	Map3k8	44.74	24.5
3	Fgr	12.08	8.19
3	Vdac1	13.34	9
3	Csk	9	4.38
3	Nos2	11.68	5.78
3	Ptgs2	0	2.71
3	Ncoa3	11.35	4.88
3	Pdcd1lg2	12.02	8.53
3	Hras1	2.67	4.21
3	Rhobtb2	0.99	3.14
3	Ar	0	2.65
3	Stk11	12.27	6.36
3	Evi2b	11	9.33
3	Csnk1g2	11.81	10.87
3	Ccm2	11.29	9.04
3	Pik3r5	73.8	6.16
3	Abl1	5.93	4.41
3	Stat1	5.99	4.08
3	Hnf1a	3.36	7.34
3	Pin1	4.76	7.49
3	Ralgds	10.62	9.23
3	Ccne2	10.38	6.47
3	Ifi47	9.93	7.36
3	Nfatc1	9	4.45
3	Ptk2	2.25	3.45
3	Lat	6.79	4.97
3	Rras2	121.15	58.19
3	Cd2	9.67	8.66
3	Raf1	2.95	4.84
3	Elf4	12	8.98
3	Rara	16.22	4.28
3	Psmb9	11.48	4.53
3	Siva1	11.84	9.06
3	Ifnar2	13.58	7.02
3	Rac2	7.98	3.41
3	Jak2	3.94	4.6
3	Egf	0	2.86
3	Ltb	16.54	11.24
3	Rag2	5.61	5.6
3	Bcl2l1	31.25	15.54
3	H2-T22	10.01	5.28
3	Plcg2	9	3.58
4	Ubxn11	20.94	15.34
4	Prrc2a	9.85	9.49
5	Mafk	13.63	11
5	Lmo2	10.29	8.87
5	Fli1	13.84	12.98
5	Ssbp3	10.72	9.62
5	Ly6e	15.94	14.05
5	Lyl1	17.11	15.6
5	Gfi1b	22.72	17.09
5	Nfe2	13.82	9.86
5	Cbfa2t3	25.25	19.23
6	Ddx39	11.12	8.48
6	Cd97	11.69	10.99
7	Gpc5	11.81	10.6
7	Clec16a	11.54	9.6
8	Rbm17	11.57	10.36
8	Sf1	11.67	10.38
9	Copb1	72.3	50.1
9	Copz1	14.31	13.8
10	Gipc3	16.07	14.15
10	Tbxa2r	16.37	12.53

## Sheet: Beta=0.03
Cluster Index	Gene Name	Mutation Score	Diffiused Score
1	Tfdp2	1.4	3.32
1	Smarca4	3.94	4
1	Bsx	0	3.17
1	Mef2d	12.99	9.01
1	Cdk4	1.73	4.43
1	Tcfe3	2.5	3.27
1	Sfpi1	7.97	5.39
1	Tle1	0	3.23
1	Tead4	0	3.16
1	Sin3a	0	3.25
1	Gsc	0	3.15
1	Foxh1	1.35	3.23
1	Tcfap2a	0	3.2
1	Kdm1a	0	3.33
1	Onecut3	0.92	3.22
1	Rarg	4	3.15
1	Jun	0	3.37
1	Dach1	1	3.13
1	Arnt2	0	3.12
1	Ptf1a	0	3.14
1	Creb1	2	3.24
1	Rbpsuh-rs3	0	3.48
1	Tcf12	6.81	3.36
1	Snai3	7.84	3.37
1	Pdlim1	1	3.14
1	Nanog	0	3.26
1	Pou3f1	3.09	3.24
1	Rassf2	11.99	9.99
1	Pbx1	0	3.08
1	Pou2f3	0	3.04
1	Rbl1	3.99	4.1
1	Satb2	0	3.2
1	Crx	0.69	2.95
1	Usf1	1.82	3.14
1	E2f1	5.81	3.69
1	Nanos3	11.37	9.72
1	Sox5	14	10.83
1	Six1	0	3.01
1	Nfe2	13.82	9.27
1	Nfyc	1	3.24
1	Pcyt1a	10.51	8.5
1	Yy1	1.64	3.21
1	Atf1	0.64	3.23
1	Ikzf1	110.44	4.41
1	Ahr	0	3.15
1	Cops5	0.68	3.1
1	Tead2	2.96	3.16
1	Crem	3.67	3.12
1	Creg1	0.97	3.14
1	Sox6	5	3.32
1	Nfyb	3.4	3.19
1	Sall4	0	3.19
1	Ctbp1	0	3.57
1	Nrf1	4.95	3.26
1	Pax8	0.74	3.1
1	Runx2	17.94	3.04
1	Mgat4a	14.77	13.13
1	Pou3f2	0	3.28
1	Wwtr1	0	3.11
1	Nacc1	16.59	13.26
1	Dazap2	2.92	3.29
1	Tcfeb	0	3.11
1	Pax3	0	2.94
1	Cdk2	1.67	3.72
1	Zfp710	11	8.26
1	Alx4	0	3.08
1	Atf3	3.11	3.27
1	Lmo4	0.64	3.22
1	Meis1	14.86	3.65
1	Zeb1	1	3.18
1	Alx1	0	3.18
1	Ep300	2.45	3.79
1	Eras	21.68	19.19
1	Mafb	0.78	3.09
1	Hdac3	1.97	4.33
1	Lbx1	0	3.22
1	Hdac1	26.93	5.74
1	Cbx5	12.77	5.56
1	Ctnnb1	0	2.91
1	Tfam	1	3.06
1	Tbl1x	1	3.22
1	Id1	11.43	9.48
1	Arnt	0.91	3.09
1	Pax4	0.97	3.1
1	Trrap	0	3.27
1	Ncoa6	0	3.08
1	Mlxipl	2.96	3.18
1	Prop1	0	3.13
1	Epas1	2.56	3.13
1	Hmg20b	14.89	12.37
1	Ets1	24.79	3.95
1	Hoxa9	6.93	3.65
1	Nkx2-1	0	2.97
1	2310016C08Rik	12.36	10.43
1	Ecsit	2.22	3.82
1	Tcf4	5.79	3.54
1	Pax6	0	2.73
1	Mga	0	3.2
1	Tcf7l2	3	3.31
1	Deaf1	2.87	3.2
1	Pou1f1	0	3.13
1	Arntl	2	3.14
1	Smad2	0	3.07
1	Hdac7	9.47	6.64
1	Cebpa	0.75	4.55
1	Pax7	2	3.17
1	Hivep2	2.78	3.4
1	Pbx3	0	3.18
1	Pax9	0	2.95
1	Pbx2	4.3	3.22
1	Hoxd12	0	3.12
1	Nobox	0	3.18
1	Pou5f1	2.99	3.18
1	Spib	3.94	3.48
1	Pitx2	0	3.21
1	Hand2	0	3.1
1	Pus1	0	3.16
1	Dmbx1	0	3.16
1	Atf5	1	3.15
1	Pax5	4	4.17
1	Atf4	1	3.1
1	Abt1	2.69	3.19
1	Tead1	1	3.15
1	Atf7ip	3.52	3.19
1	Ankrd1	0	2.99
1	Npas4	0	3.07
1	Rb1	2.76	3.94
1	Mafk	13.63	10.55
1	Sra1	1.91	3.22
1	Skor1	0	3.22
1	Taf4b	0	3.09
1	Foxd3	0	3.09
1	Myod1	0	3.25
1	Pax2	0.98	2.9
1	Pqbp1	37.53	31.73
1	Clock	0	3.17
1	Sox2	0.93	3.27
1	Erg	17.3	14.74
1	Pknox1	2.99	3.35
1	Hoxb13	0	3.16
1	Fos	3.55	3.38
1	Tfdp1	2	3.24
1	Hes6	1	3.21
1	Kat5	0.82	3.32
1	Crebbp	1	3.46
1	Id3	23.55	19.27
1	Gata6	0	2.95
1	Helt	0	3.13
1	Pou2f1	6.47	3.05
1	Rbpjl	4.26	3.48
1	Tbx2	0	3.21
1	Nr2e3	0	3.08
1	Hist1h3f	11.49	11.35
1	Nkx2-5	0	2.9
1	Cbfa2t3	25.25	18.15
1	Smad1	1.63	3.13
1	Tcfcp2	0	3.12
1	Rcor2	2.48	4.65
1	Nr6a1	0.87	3.1
1	Hdac2	0.74	4
1	Pax1	0	3.17
1	Pou4f3	0	5.21
1	Hoxa10	6.7	3.22
1	Rbl2	3	4.04
1	Barx2	0	3.14
1	Tcf3	8.54	3.49
1	Slc35a2	35.16	20.39
1	Hoxa11	6.15	3.2
2	Hnf1a	3.36	7.5
2	Evi2a	10.98	9.53
2	Atoh1	0	6.83
2	Neurog3	0	5.91
2	Chrna9	12.03	11.08
2	Frmd8	13	10.57
2	Hnf1b	0	6.04
2	Lfng	36.62	17.33
2	Hic1	20.07	13.7
2	Omg	10.07	7.55
2	Gli1	7.09	4.25
2	Foxa2	0	5.62
2	Csnk1g2	11.81	10.69
2	Evi2b	11	9.05
2	Onecut1	0	7.52
3	Ssbp3	10.72	9.42
3	Ak1	10.95	3.32
3	Polr2k	1	2.55
3	Cdk7	1.82	2.84
3	Cs	11.14	4.4
3	Rpa1	17.49	3.42
3	Lmo2	10.29	8.54
3	Atp5h	17.27	7.35
3	Dnaja3	10.39	8.77
3	Ip6k1	9.68	6.65
3	Supt3h	16.71	11.56
3	Maml3	20.41	16.83
3	Zeb2	12	8.14
3	Hbs1l	29.02	27.18
3	Polr2a	1.37	2.34
3	Tubb3	12.39	7.25
3	Atp5d	12.64	5.04
3	Zfp217	11.92	8.98
3	Gtf3c1	12.47	7.78
3	Polr2b	3.64	2.37
3	Cd2bp2	12.8	3.1
3	Clp1	0.99	4.09
3	Lyl1	17.11	15.31
3	Ubtf	1.84	4.76
3	Rad9	11.71	7.81
3	Ccne2	10.38	6.01
3	Zfp36l2	14.91	13.09
3	Gtf2f1	0.91	2.46
3	Tcof1	17.89	14.65
3	Polr2e	4.37	2.37
3	Sdhb	14.05	5.05
3	Ly6e	15.94	13.7
3	Eif3i	23.76	7.98
3	Fli1	13.84	12.82
3	Nfix	19.64	12.18
3	Ift57	18.76	11.16
3	Pcbp2	0	2.81
3	Hspa9	10.31	7.1
3	Etf1	11.7	2.89
3	Idh2	11.51	5.55
3	Taf12	0.97	4.7
3	Hist1h1d	12.12	9.58
3	Kat2a	5.67	6.19
3	Ldha	8.79	5.39
3	Traip	12.25	10.9
3	Gtf3c5	22.03	13.82
3	AC130827.2	13	9.58
3	Gfi1b	22.72	16.18
3	Tbp	0.94	3.98
3	Taf13	4.73	4.96
3	Polr2g	4.8	2.46
3	Gtf2h1	7.6	3.2
3	Rpap2	45.18	40.68
3	Supt4h1	26.36	9.56
3	Ccnt1	7.61	4.31
3	Hlf	1	8.24
3	Polr2l	1.78	2.35
3	Taf6	8.37	6.76
3	Polr2h	1	2.42
3	Plag1	12.35	9.61
3	Polr2f	0	2.42
3	Tcf25	12.4	10.94
3	Def8	10.48	6.56
3	Taf8	202.2	130.63
4	Rpl11	19.5	4.85
4	Cfd	10.91	4.16
4	Cdkn2d	4.19	7.64
4	Pik3r5	73.8	4.99
4	Xrcc6	12	5.73
4	Thy1	9.07	6.62
4	Thra	11.77	4.31
4	Batf	12.96	11.59
4	Rasgrp1	22.4	13.94
4	Ltb	16.54	10.47
4	Prex1	13.97	6.39
4	Fgd2	35.61	22.43
4	Rps6ka1	13.61	5.47
4	Aif1	12.28	6.65
4	Jak3	1.47	4.34
4	Abl1	5.93	4.02
4	Lst1	15.31	15.12
4	Nup214	18.12	4.21
4	Nfkb1	12.84	4.41
4	Ddx39b	10.84	9.7
4	Bcl2l1	31.25	13.69
4	Gm5069	14.66	10.7
4	Gata3	1	8.23
4	H2-Eb1	2.72	3.72
4	Cd8b1	8.24	5.15
4	Tfrc	7.43	6.47
4	Src	0	3.38
4	Fgf2	2	2.96
4	Rhof	12.51	3.58
4	Ksr1	22.61	15.83
4	Mdm2	2.56	3.72
4	Znrf1	12.91	12.24
4	Ncor2	0	3.4
4	Rhobtb2	0.99	3.2
4	Osta	12	9.74
4	Fas	1	4.15
4	B2m	4.77	3.52
4	App	0	2.45
4	Padi2	16.57	8.8
4	Sele	9.5	5.69
4	Ptpn6	5	4.18
4	Cxcl10	4.63	3.32
4	Akt1	13.63	3.6
4	Arap1	10.33	7.43
4	Irs1	1	3.12
4	Irf1	3.82	4.24
4	Wipf2	11.31	9.67
4	Zfp608	10.73	10.45
4	Midn	12.61	12.46
4	Mapk13	1	3.63
4	Med1	2.97	3.08
4	Pik3cg	2.77	3.97
4	Rasgrp2	8.61	5.9
4	Cd34	3.82	4.42
4	Itgb1	0.96	2.62
4	Trp53inp1	11.67	9.44
4	Rhoh	18.48	4.33
4	Pim1	104.4	65.54
4	Fzr1	11.86	4.72
4	Rhot2	6.97	3.37
4	Ube2o	12.21	11.52
4	Il5	0.67	3.22
4	Cdc42	1.98	3.26
4	Kdm2a	10.35	9.28
4	Mcm4	0	2.56
4	Gfi1	603.48	277.43
4	Sh3kbp1	9.99	4.57
4	Prkcc	1.79	3.17
4	Arhgap26	12	8.92
4	Cela2a	0.91	10.65
4	Slamf7	12.42	10.93
4	Fasl	2.94	3.52
4	Notch1	133.46	14.6
4	H2-DMa	9.33	7.38
4	Cd48	11.96	8.9
4	Gsk3b	1	3.93
4	Traf2	0.85	3.3
4	Il21r	13.99	8.34
4	Rreb1	18	20.05
4	Etv6	10.81	6.98
4	Cd3e	11.28	5.23
4	Lck	28.97	9.91
4	Ptbp1	6.93	2.62
4	Cdkn2a	2	4.59
4	Il4ra	5.97	4.54
4	Cd8a	3.76	4.44
4	Phgdh	3	11.05
4	Itpr1	8.87	3.67
4	Coro1c	13.46	11.42
4	Mapk14	0.78	2.99
4	Rptor	12	8.17
4	Adrbk1	10	5.26
4	Vav1	4.65	4.11
4	Cd28	2.97	4.49
4	Junb	4.95	5.22
4	Tyk2	2.48	4.08
4	Brca1	0	2.8
4	Trp53	5.93	3.54
4	Rhob	1.78	3.19
4	Tcf7	13.45	8.9
4	Cks1b	13.4	6.52
4	Them4	12.54	11.65
4	H2-Q2	15.54	6.43
4	Mdk	5.19	4.14
4	Myo15	0	3.75
4	Rhoq	3	3.17
4	H2-T22	10.01	4.85
4	Pik3r3	0	3.85
4	Cd3d	10.46	5.31
4	Nfkbil1	16.55	14.83
4	Erbb2	13.63	4.54
4	Psmb9	11.48	4.03
4	Ifng	0	3.96
4	Map3k14	8.63	5.99
4	Vegfa	4.85	2.81
4	Mpl	12.77	7.52
4	Rhoa	2.91	2.84
4	Mpo	13.13	7.7
4	Cd80	3.63	3.68
4	Pygm	11.44	5.61
4	Itgal	11.85	6.23
4	Pkn3	13.49	13.23
4	Rag2	5.61	5.49
4	Prkcq	9	5.54
4	Rab37	10.81	9.61
4	Gm16900	1.65	3.8
4	Thada	18.57	17.59
4	Grb7	16.51	11.12
4	Irs2	5.67	3.87
4	Gpr30	12.2	11.06
4	Bax	2.23	6.69
4	Nf1	14.21	7.86
4	Ddx39	11.12	8.07
4	Mycn	78	25.92
4	1190002H23Rik	19.36	16.35
4	Tapbpl	14.61	13.13
4	Cd27	14.68	10.02
4	Stat5b	28	10.07
4	H2-DMb2	10.15	8.21
4	Vdr	8.23	3.15
4	Rac3	0	3.27
4	Tap2	12.58	9.77
4	Ier2	12.23	10.66
4	Fn1	0	2.56
4	Cdc20	11.79	2.52
4	Itpkb	23.74	12.33
4	Casp3	1	2.91
4	Btk	7.84	5.34
4	Ahi1	127.08	87.24
4	Il2	0.91	5.16
4	Arid1b	12	10.07
4	Irs4	7.8	5.47
4	Crk	4.8	3.22
4	Bzrap1	24.14	17.08
4	Fyn	2.99	3.38
4	Mtor	1.83	3.42
4	Raf1	2.95	4.67
4	Sp1	5.92	3.76
4	Rara	16.22	3.75
4	Ccr9	10	4.93
4	Rorc	22.7	4.92
4	Pten	2.84	3.52
4	Myc	379.38	8.62
4	Pitpnm1	8.04	13.62
4	Itga4	5.71	2.93
4	Ptk2	2.25	3.37
4	Vav2	7.83	4.51
4	Med16	11.77	7.03
4	Jazf1	12	8.91
4	Jund	8.56	7.41
4	Foxp3	0	4.52
4	Lat	6.79	4.69
4	Xbp1	8.29	3.37
4	Set	10.5	5.21
4	Il12b	0	3.17
4	Igf1	0	2.68
4	Tlr4	1	3.12
4	Plcb4	2	3.03
4	Il1b	0.81	2.85
4	Ccr7	51.2	10.25
4	Bcl2	11.49	4.39
4	Agfg2	13.37	12.4
4	Dgke	11.48	5.72
4	Osm	4.55	5.25
4	Tacc3	21.49	12.12
4	Evi5	598.06	486.25
4	Fgfr2	11	3.44
4	Trim14	14.17	12.88
4	Cd72	9.71	7.82
4	Rhobtb1	2	3.24
4	H2-D1	6.72	3.98
4	Fgfr1	6.39	3.34
4	Pim2	36.04	29.84
4	Sema4d	11.89	7.82
4	Nfatc1	9	4.12
4	Rhov	0.81	3.18
4	Socs3	5.81	4.74
4	Recql5	10.76	6.86
4	Tmem131	11.84	11.36
4	H2-K1	2.91	3.07
4	Runx3	35.17	19.06
4	Egfr	0.98	3.2
4	Dusp22	13.35	12.89
4	Rab10	0	8.54
4	Rpl5	4.14	3.57
4	Prkcb	4.45	3.38
4	Ralgds	10.62	8.93
4	Map2k2	4.33	5
4	Akt2	3.71	4.07
4	Kitl	0	3.1
4	Ccnd3	241.86	116.29
4	Zhx2	2	4.95
4	Icam1	6.33	3.93
4	Ppard	6.65	3.16
4	Il7	0	4.69
4	Cd97	11.69	10.85
4	Irf4	13.14	8.75
4	Hist1h2bf	11.72	11.64
4	Slamf6	14.85	15.85
4	Tsc1	17.07	7.45
4	Traf6	1.72	2.81
4	Ntn1	72.83	28.93
4	Tjp3	10.95	5.9
4	Oraov1	12.92	12.13
4	Pecam1	15.75	11.52
4	Runx1	77.3	17.84
4	Vamp1	14.84	10.96
4	Cd69	11.76	7.61
4	Dos	12.68	10.66
4	Rhod	0.85	3.19
4	Ssh3	13.02	21.25
4	Ppp1r15a	6.2	7
4	Nras	1.9	4.01
4	Ddit3	6.43	4.51
4	Blm	10.39	7.04
4	Tnf	16.85	3.05
4	Pik3ca	0	3.81
4	Kras	0.89	3.4
4	Rac1	2.52	3.26
4	Marcksl1	17.47	15.21
4	Sos2	4.81	4.71
4	Trbv13-2	2.69	3.59
4	Mylpf	13.58	6.91
4	Nos2	11.68	5.19
4	Kdr	1	2.93
4	Cdkn1a	5.68	6.87
4	Itpr2	14.6	7.48
4	Mknk2	19.99	14.9
4	Pgr	0	3.02
4	Ntrk1	0	3.1
4	H2-Bl	8.45	4.64
4	Myd88	0.97	2.64
4	Csk	9	4.04
4	Esr1	3	3.35
4	2810422J05Rik	5.26	2.48
4	Bmi1	4.99	8.26
4	Psmb8	12.05	6.24
4	Zbtb7b	15	14.27
4	Aurkb	10.36	2.51
4	Eng	12.36	6.29
4	Il10rb	13.08	7.58
4	Cd44	2.36	3.67
4	Cd247	5	4.28
4	Ptpn11	0.88	4.42
4	Cd79a	1.59	3.54
4	Hnrnpa1	13.14	11.11
4	Tnfrsf1a	3.73	3.21
4	Tspo	9.56	8.39
4	Epo	5.26	6.01
4	Cflar	6.7	5.59
4	H2-T23	10.3	5.31
4	Slc2a4	3.91	3.21
4	Pik3r1	10.67	3.85
4	Ctcf	10.27	7.44
4	Pik3cd	33	4.68
4	Cd4	6.53	4.75
4	Lcp2	7.07	5.09
4	U2af1l4	0.86	7.36
4	Hnf4a	1	5.78
4	Jak2	3.94	4.4
4	Pip5k1c	15.89	5.91
4	Gm11808	10.99	10.3
4	Prkcd	7.92	4.3
4	Btg2	11.66	8.5
4	Insr	4.81	3.32
4	Gnai3	3	3.02
4	Cd2	9.67	8.45
4	Prtn3	10.68	9.6
4	Cd52	20.31	15.23
4	Cd5	5.54	4.81
4	Egfl7	13.9	12.15
4	Agpat2	12.55	5.03
4	Itk	8.34	5.82
4	Il2ra	12.97	5.42
4	Rras2	121.15	50.43
4	Ccm2	11.29	8.68
4	Ikzf3	24.88	20.42
4	Uhrf1	11.46	5.39
4	Birc5	3.74	2.93
4	Rab5a	0	7.36
4	Actb	2.99	2.55
4	Bcl9l	21.32	11.86
4	Gm4968	16.59	15.07
4	Prkca	6	3.65
4	Csf2	0.9	3.61
4	Tap1	12.31	9
4	Fgfr3	16	4.54
4	Jup	18.1	6.63
4	Fkbp5	14.96	9.66
4	Stat1	5.99	3.99
4	Hras1	2.67	3.98
4	Ifnar2	13.58	6.3
4	Cdkn2b	1.86	7.6
4	Ifnar1	10.09	4.61
4	Socs1	4.41	5.17
4	Ar	0	2.7
4	Irf8	11.96	7.65
4	Sos1	6.39	4.15
4	Akap13	15.59	8.7
4	Nfkbia	2.31	3.23
4	Calm1	1.94	2.58
4	Nr1h4	8.13	5.03
4	Bad	0.79	4.34
4	Dctpp1	14.71	13.59
4	Ccnd1	16.85	4.1
4	Ccnd2	16.89	9.42
4	Tyrobp	5.99	3.6
4	Jak1	8.71	4.56
4	Fbxo5	2	11.05
4	Rhou	0	3.13
4	Rras	4.74	4.26
4	Crkl	4.04	3.61
4	Plcb1	1	2.96
4	E2f2	23.34	13.68
4	Ptprq	1.77	10.12
4	Gata1	21.18	8.24
4	Prkch	12.89	9.18
4	Hdac6	24	11.62
4	Rhot1	0	3.1
4	Cd84	11.18	9.47
4	Il10	0.99	3.64
4	Pik3cb	2	3.88
4	Stat3	21.58	4.2
4	Cdkn2c	1.99	7.2
4	Top2a	9.66	4.63
4	Nck1	2.56	3.56
4	Ifnb1	0.89	3.24
4	Ppp1ca	11.55	5.25
4	Mcm7	4.64	2.68
4	Rac2	7.98	3.33
4	Rhoj	1.62	3.25
4	Cd86	0.65	3.41
4	Il10ra	11.04	7.4
4	Il1r1	1.98	6.17
4	Pias3	1.91	12.31
4	Inpp5d	7	4.8
4	Ins1	0	2.66
4	Cdc6	14.28	3.8
4	Ifi47	9.93	6.97
4	H2-DMb1	12.86	9.98
4	9630033F20Rik	10.27	9.28
4	Grb2	5.95	3.32
4	Sema4b	15.6	13.4
4	Id2	1	6.86
4	Mapk3	3.39	3.13
4	Cdkn1b	5.99	6.11
4	Psma6	10.46	3.57
4	Lef1	3	4.47
4	Ptprc	9.85	4.82
4	Elane	10.32	14.77
4	H2-Q4	8.93	6.14
4	Banf1	1.8	3.83
4	Ptgs2	0	2.68
4	Cd19	1.47	4
4	Tmem189	13.43	13.09
4	Cdh1	3.43	3.46
4	Mapk1	1	3.15
4	Stat2	10.89	7.49
4	Eif4e	0	2.69
4	Wasf2	13.72	8.59
4	Rhog	4.9	3.28
4	Plcg1	3	3.37
4	Smg6	68	56.48
4	Ablim1	8.33	5.86
4	Csf1r	1.68	4.44
4	Cd180	11.29	9.61
4	Smad4	0	3.41
4	Cdk1	0	2.83
4	Ncoa3	11.35	4.38
4	Ccna2	0.91	2.86
4	Cbl	8.75	3.71
4	Shc1	13.06	3.53
4	Pdgfb	3.39	4.93
4	Map3k8	44.74	21.83
4	Plcg2	9	3.42
4	Mmp9	2.57	3.4
4	Elovl1	11.4	10.69
4	Wwox	16	13.84
4	Frat2	10.76	6.27
4	Cdk6	8	10.58
4	Stat5a	26.5	9.57
4	H2-T24	10.54	5.43
4	Cebpb	13.41	4.9
4	Slbp	17.33	5.96
4	Ifngr1	13.47	5.49
4	Arid3a	10	9.38
4	Map4k2	10.47	9.44
4	Spn	15.06	8.04
4	Tiam1	7.79	5.78
4	Tie1	11.53	7.76
4	Adam15	13.72	11.66
4	Ppp2r1a	0.69	2.83
4	Selplg	10.67	8.96
4	Hmga1	8.71	8.37
4	Cxcr4	8.26	3.56
4	Dbi	0.83	10.47
4	Il23a	8.44	4.27
4	Epor	2.88	4.46
4	Egf	0	2.8
4	Ptprk	11.66	9.67
4	Pin1	4.76	7.21
4	Nfatc3	12.43	8.1
4	Zmiz1	46.79	45.42
4	Pxn	8	3.15
4	Jdp2	73.74	50.15
4	Eif3k	4.51	4.18
4	Iqgap3	12.49	11.48
4	Lta	16.93	8.99
4	Cel	17.18	5.3
4	Cd40	0	3.96
4	Rela	0.97	3.18
4	Ptp4a3	12.86	10.06
4	Cxcr5	23.5	6.11
4	Smad3	7.66	3.66
4	Plcb2	6.46	3.15
4	Dync1h1	6.49	5.73
4	Commd1	11.92	9.23
4	Pik3r2	4.36	3.85
4	Met	0	2.7
4	Stat6	0.92	6.29
4	Pcna	1.84	3.47
4	Ebf1	14	9.1
4	Mecom	49	26.59
4	Fgr	12.08	7.59
4	Vdac1	13.34	8.38
4	Cib1	9.29	7.15
4	Csf3	7.04	10.29
4	Il15	2	3.8
4	Igf1r	11.03	3.46
4	Pdcd1lg2	12.02	8.03
4	Flt3	34.76	14.47
4	Gata2	3.27	10.19
4	Cblb	1.89	3.96
4	Prox1	0	8.65
4	Stk11	12.27	5.72
4	Anp32e	14.44	13.19
4	Pparg	3.35	2.87
4	Il17a	0	6.34
4	Pip4k2a	10.91	6.24
4	Rab2a	0	8.53
4	Cd3g	10.79	5.48
4	Myb	98.09	19.88
4	Sykb	6.5	3.86
4	Cblc	4.34	4.24
4	Nr4a1	5.61	3.33
4	Cdkn1c	0.8	4.67
4	Bcr	0	5.06
4	Sell	10	5.63
4	Bid	9.26	6.57
4	Nr1d1	10.14	3.54
4	Plcb3	2.83	3.05
4	Il6	0.92	3.42
4	Lyn	7.65	4.34
4	Plek	0	3.06
4	Il7r	9.68	9.6
4	Egr1	3.67	3.37
4	Elf4	12	8.32
4	Arhgef3	15.98	10.85
4	Med24	11.28	7.47
4	Siva1	11.84	8.6
4	Nr3c1	0.78	3.21
4	Mcl1	13.58	6.79
4	Gnai2	4.77	2.85
4	Cdk11b	0.84	8.76
4	Celf2	16	12.14
4	Cacna1a	9.17	5.34
5	Prrc2a	9.85	9.41
5	Ubxn11	20.94	14.46
6	Gpc5	11.81	10.38
6	Clec16a	11.54	9.28
7	Sf1	11.67	10.15
7	Rbm17	11.57	10.14
8	Copz1	14.31	13.68
8	Copb1	72.3	46.64
9	Tbxa2r	16.37	11.89
9	Gipc3	16.07	13.8
10	2012-09-09	19.89	17.47
10	Trmt1	18.1	11.03
10	Ovca2	19.99	19.2
10	Arid1a	17.92	11.53
10	Dph1	20.09	11.48
10	Smarce1	17.52	8.25
