# Supplementary material for: Detecting recurrent gene mutation in interaction network context using multi-scale graph diffusion
Source: BMC Bioinformatics. 2013 Jan 23;14:29. doi: 10.1186/1471-2105-14-29 (PMC3626877; doi:10.1186/1471-2105-14-29)
Supplement: Additional file 4 — KEGG pathway enrichments table. MS Excel XLS tables containing enriched KEGG pathways for both Runx- and Pik3-cluster across the diffusion scales. [file 1471-2105-14-29-S4.xlsx]

## Sheet: Pik-B=0.005
#Term	Database	Id	Sample number	Background number	P-Value	Corrected P-Value	Genes	Hyperlink
Phosphatidylinositol signaling system	KEGG PATHWAY	mmu04070	9	80	2.46014e-06	0.00018205	234779|18717|18718|320207|18708|56077|18707|16439|320404	http://www.genome.jp/kegg-bin/show_pathway?mmu04070
Fc gamma R-mediated phagocytosis	KEGG PATHWAY	mmu04666	7	89	0.000265331	0.00981726	242687|18707|19354|320207|18708|18717|234779	http://www.genome.jp/kegg-bin/show_pathway?mmu04666
Regulation of actin cytoskeleton	KEGG PATHWAY	mmu04810	10	211	0.000681081	0.0168	66922|18717|18718|19354|320207|14183|18708|242687|18707|404710	http://www.genome.jp/kegg-bin/show_pathway?mmu04810
Inositol phosphate metabolism	KEGG PATHWAY	mmu00562	5	59	0.00149005	0.027384	234779|18718|18717|18707|320404	http://www.genome.jp/kegg-bin/show_pathway?mmu00562
Colorectal cancer	KEGG PATHWAY	mmu05210	5	64	0.00208355	0.027384	320207|18708|18707|19730|19354	http://www.genome.jp/kegg-bin/show_pathway?mmu05210
Glioma	KEGG PATHWAY	mmu05214	5	65	0.00222032	0.027384	234779|320207|16001|18707|18708	http://www.genome.jp/kegg-bin/show_pathway?mmu05214
Pancreatic cancer	KEGG PATHWAY	mmu05212	5	70	0.003004	0.0317566	320207|18708|18707|19730|19354	http://www.genome.jp/kegg-bin/show_pathway?mmu05212
B cell receptor signaling pathway	KEGG PATHWAY	mmu04662	5	75	0.00397008	0.0326429	234779|320207|18708|18707|19354	http://www.genome.jp/kegg-bin/show_pathway?mmu04662
VEGF signaling pathway	KEGG PATHWAY	mmu04370	5	75	0.00397008	0.0326429	234779|320207|18708|18707|19354	http://www.genome.jp/kegg-bin/show_pathway?mmu04370
Fc epsilon RI signaling pathway	KEGG PATHWAY	mmu04664	5	79	0.00488887	0.0361717	234779|320207|18708|18707|19354	http://www.genome.jp/kegg-bin/show_pathway?mmu04664
Leukocyte transendothelial migration	KEGG PATHWAY	mmu04670	6	116	0.00537688	0.0361717	18707|19354|320207|18708|74734|234779	http://www.genome.jp/kegg-bin/show_pathway?mmu04670
Non-small cell lung cancer	KEGG PATHWAY	mmu05223	4	53	0.00654037	0.0403323	234779|320207|18708|18707	http://www.genome.jp/kegg-bin/show_pathway?mmu05223
Prostate cancer	KEGG PATHWAY	mmu05215	5	88	0.00749028	0.042637	320207|14183|16001|18707|18708	http://www.genome.jp/kegg-bin/show_pathway?mmu05215
Bacterial invasion of epithelial cells	KEGG PATHWAY	mmu05100	4	66	0.0133164	0.0703868	320207|18708|18707|242687	http://www.genome.jp/kegg-bin/show_pathway?mmu05100
Carbohydrate digestion and absorption	KEGG PATHWAY	mmu04973	3	38	0.016313	0.0776452	320207|18708|18707	http://www.genome.jp/kegg-bin/show_pathway?mmu04973
Melanoma	KEGG PATHWAY	mmu05218	4	71	0.0167882	0.0776452	320207|16001|18707|18708	http://www.genome.jp/kegg-bin/show_pathway?mmu05218
Aldosterone-regulated sodium reabsorption	KEGG PATHWAY	mmu04960	3	42	0.0209066	0.091005	320207|18708|18707	http://www.genome.jp/kegg-bin/show_pathway?mmu04960
Natural killer cell mediated cytotoxicity	KEGG PATHWAY	mmu04650	5	125	0.0280962	0.108	234779|320207|18708|18707|19354	http://www.genome.jp/kegg-bin/show_pathway?mmu04650
Progesterone-mediated oocyte maturation	KEGG PATHWAY	mmu04914	4	86	0.030381	0.108	320207|16001|18707|18708	http://www.genome.jp/kegg-bin/show_pathway?mmu04914
Type II diabetes mellitus	KEGG PATHWAY	mmu04930	3	49	0.0304769	0.108	320207|18708|18707	http://www.genome.jp/kegg-bin/show_pathway?mmu04930
ErbB signaling pathway	KEGG PATHWAY	mmu04012	4	87	0.0314632	0.108	234779|320207|18708|18707	http://www.genome.jp/kegg-bin/show_pathway?mmu04012
Chemokine signaling pathway	KEGG PATHWAY	mmu04062	6	177	0.0334048	0.108	18708|18707|19354|320207|14191|277360	http://www.genome.jp/kegg-bin/show_pathway?mmu04062
Endometrial cancer	KEGG PATHWAY	mmu05213	3	51	0.0335675	0.108	320207|18708|18707	http://www.genome.jp/kegg-bin/show_pathway?mmu05213
mTOR signaling pathway	KEGG PATHWAY	mmu04150	3	53	0.0368148	0.113512	320207|18708|18707	http://www.genome.jp/kegg-bin/show_pathway?mmu04150
Glycerolipid metabolism	KEGG PATHWAY	mmu00561	3	54	0.0384967	0.11395	56077|67512|12613	http://www.genome.jp/kegg-bin/show_pathway?mmu00561
Acute myeloid leukemia	KEGG PATHWAY	mmu05221	3	57	0.0437731	0.124585	320207|18708|18707	http://www.genome.jp/kegg-bin/show_pathway?mmu05221
Focal adhesion	KEGG PATHWAY	mmu04510	6	196	0.0498852	0.136722	18717|18707|19354|320207|18708|16001	http://www.genome.jp/kegg-bin/show_pathway?mmu04510
T cell receptor signaling pathway	KEGG PATHWAY	mmu04660	4	108	0.0593966	0.155587	320207|19419|18708|18707	http://www.genome.jp/kegg-bin/show_pathway?mmu04660
Cholinergic synapse	KEGG PATHWAY	mmu04725	4	109	0.0609735	0.155587	320207|16439|18708|18707	http://www.genome.jp/kegg-bin/show_pathway?mmu04725
Pathways in cancer	KEGG PATHWAY	mmu05200	8	321	0.0679799	0.166781	18707|19354|320207|14183|18708|19730|234779|16001	http://www.genome.jp/kegg-bin/show_pathway?mmu05200
Adherens junction	KEGG PATHWAY	mmu04520	3	71	0.0727749	0.166781	16001|242687|19354	http://www.genome.jp/kegg-bin/show_pathway?mmu04520
Renal cell carcinoma	KEGG PATHWAY	mmu05211	3	71	0.0727749	0.166781	320207|18708|18707	http://www.genome.jp/kegg-bin/show_pathway?mmu05211
Osteoclast differentiation	KEGG PATHWAY	mmu04380	4	117	0.0743752	0.166781	234779|320207|18708|18707	http://www.genome.jp/kegg-bin/show_pathway?mmu04380
Chronic myeloid leukemia	KEGG PATHWAY	mmu05220	3	73	0.0774733	0.168618	320207|18708|18707	http://www.genome.jp/kegg-bin/show_pathway?mmu05220
Neurotrophin signaling pathway	KEGG PATHWAY	mmu04722	4	128	0.0950111	0.200881	234779|320207|18708|18707	http://www.genome.jp/kegg-bin/show_pathway?mmu04722
Apoptosis	KEGG PATHWAY	mmu04210	3	85	0.108271	0.222049	320207|18708|18707	http://www.genome.jp/kegg-bin/show_pathway?mmu04210
Small cell lung cancer	KEGG PATHWAY	mmu05222	3	86	0.111025	0.222049	320207|18708|18707	http://www.genome.jp/kegg-bin/show_pathway?mmu05222
Fat digestion and absorption	KEGG PATHWAY	mmu04975	2	44	0.121248	0.236115	67512|12613	http://www.genome.jp/kegg-bin/show_pathway?mmu04975
Chagas disease (American trypanosomiasis)	KEGG PATHWAY	mmu05142	3	100	0.152181	0.287283	320207|18708|18707	http://www.genome.jp/kegg-bin/show_pathway?mmu05142
Toll-like receptor signaling pathway	KEGG PATHWAY	mmu04620	3	101	0.155288	0.287283	320207|18708|18707	http://www.genome.jp/kegg-bin/show_pathway?mmu04620
Steroid biosynthesis	KEGG PATHWAY	mmu00100	1	16	0.200473	0.353534	12613	http://www.genome.jp/kegg-bin/show_pathway?mmu00100
Amoebiasis	KEGG PATHWAY	mmu05146	3	115	0.200654	0.353534	320207|18708|18707	http://www.genome.jp/kegg-bin/show_pathway?mmu05146
Toxoplasmosis	KEGG PATHWAY	mmu05145	3	126	0.238214	0.407572	320207|18708|18707	http://www.genome.jp/kegg-bin/show_pathway?mmu05145
Long-term depression	KEGG PATHWAY	mmu04730	2	70	0.24234	0.407572	16439|16001	http://www.genome.jp/kegg-bin/show_pathway?mmu04730
Measles	KEGG PATHWAY	mmu05162	3	132	0.259187	0.424737	320207|18708|18707	http://www.genome.jp/kegg-bin/show_pathway?mmu05162
Salmonella infection	KEGG PATHWAY	mmu05132	2	75	0.266571	0.424737	242687|263803	http://www.genome.jp/kegg-bin/show_pathway?mmu05132
Hepatitis C	KEGG PATHWAY	mmu05160	3	135	0.269766	0.424737	320207|18708|18707	http://www.genome.jp/kegg-bin/show_pathway?mmu05160
Insulin signaling pathway	KEGG PATHWAY	mmu04910	3	137	0.276845	0.426803	320207|18708|18707	http://www.genome.jp/kegg-bin/show_pathway?mmu04910
Glycerophospholipid metabolism	KEGG PATHWAY	mmu00564	2	83	0.305295	0.461057	56077|67512	http://www.genome.jp/kegg-bin/show_pathway?mmu00564
Endocytosis	KEGG PATHWAY	mmu04144	4	212	0.312655	0.462729	14183|16001|69710|18717	http://www.genome.jp/kegg-bin/show_pathway?mmu04144
Jak-STAT signaling pathway	KEGG PATHWAY	mmu04630	3	152	0.330338	0.479314	320207|18708|18707	http://www.genome.jp/kegg-bin/show_pathway?mmu04630
Influenza A	KEGG PATHWAY	mmu05164	3	158	0.35177	0.500596	320207|18708|18707	http://www.genome.jp/kegg-bin/show_pathway?mmu05164
Pancreatic secretion	KEGG PATHWAY	mmu04972	2	99	0.381273	0.532343	16439|12613	http://www.genome.jp/kegg-bin/show_pathway?mmu04972
Calcium signaling pathway	KEGG PATHWAY	mmu04020	3	176	0.415375	0.569217	234779|16439|320404	http://www.genome.jp/kegg-bin/show_pathway?mmu04020
Oocyte meiosis	KEGG PATHWAY	mmu04114	2	111	0.435915	0.586503	16439|16001	http://www.genome.jp/kegg-bin/show_pathway?mmu04114
MAPK signaling pathway	KEGG PATHWAY	mmu04010	4	264	0.465386	0.614974	66922|19419|14183|19354	http://www.genome.jp/kegg-bin/show_pathway?mmu04010
HTLV-I infection	KEGG PATHWAY	mmu05166	4	274	0.493682	0.640921	66922|320207|18708|18707	http://www.genome.jp/kegg-bin/show_pathway?mmu05166
Long-term potentiation	KEGG PATHWAY	mmu04720	1	69	0.602505	0.768713	16439	http://www.genome.jp/kegg-bin/show_pathway?mmu04720
Gastric acid secretion	KEGG PATHWAY	mmu04971	1	73	0.622957	0.774415	16439	http://www.genome.jp/kegg-bin/show_pathway?mmu04971
Salivary secretion	KEGG PATHWAY	mmu04970	1	74	0.627904	0.774415	16439	http://www.genome.jp/kegg-bin/show_pathway?mmu04970
Viral myocarditis	KEGG PATHWAY	mmu05416	1	86	0.682459	0.814548	19354	http://www.genome.jp/kegg-bin/show_pathway?mmu05416
Gap junction	KEGG PATHWAY	mmu04540	1	86	0.682459	0.814548	16439	http://www.genome.jp/kegg-bin/show_pathway?mmu04540
Retrograde endocannabinoid signaling	KEGG PATHWAY	mmu04723	1	94	0.714326	0.839049	16439	http://www.genome.jp/kegg-bin/show_pathway?mmu04723
GnRH signaling pathway	KEGG PATHWAY	mmu04912	1	98	0.729043	0.842956	16439	http://www.genome.jp/kegg-bin/show_pathway?mmu04912
Vascular smooth muscle contraction	KEGG PATHWAY	mmu04270	1	117	0.789274	0.874512	16439	http://www.genome.jp/kegg-bin/show_pathway?mmu04270
Glutamatergic synapse	KEGG PATHWAY	mmu04724	1	122	0.802773	0.874512	16439	http://www.genome.jp/kegg-bin/show_pathway?mmu04724
Dopaminergic synapse	KEGG PATHWAY	mmu04728	1	127	0.81541	0.874512	16439	http://www.genome.jp/kegg-bin/show_pathway?mmu04728
Axon guidance	KEGG PATHWAY	mmu04360	1	130	0.822602	0.874512	19354	http://www.genome.jp/kegg-bin/show_pathway?mmu04360
Tight junction	KEGG PATHWAY	mmu04530	1	131	0.824937	0.874512	66922	http://www.genome.jp/kegg-bin/show_pathway?mmu04530
Serotonergic synapse	KEGG PATHWAY	mmu04726	1	132	0.827241	0.874512	16439	http://www.genome.jp/kegg-bin/show_pathway?mmu04726
Wnt signaling pathway	KEGG PATHWAY	mmu04310	1	147	0.858389	0.894659	19354	http://www.genome.jp/kegg-bin/show_pathway?mmu04310
Transcriptional misregulation in cancer	KEGG PATHWAY	mmu05202	1	164	0.88698	0.905055	16001	http://www.genome.jp/kegg-bin/show_pathway?mmu05202
Alzheimer's disease	KEGG PATHWAY	mmu05010	1	168	0.892825	0.905055	16439	http://www.genome.jp/kegg-bin/show_pathway?mmu05010
Metabolic pathways	KEGG PATHWAY	mmu01100	6	1130	0.997611	0.997611	234779|18717|56077|67512|12613|320404	http://www.genome.jp/kegg-bin/show_pathway?mmu01100

## Sheet: Pik-B=0.01
#Term	Database	Id	Sample number	Background number	P-Value	Corrected P-Value	Genes	Hyperlink
Phosphatidylinositol signaling system	KEGG PATHWAY	mmu04070	10	80	1.22402e-05	0.000748973	234779|18717|18718|320207|18709|18708|56077|18707|16439|320404	http://www.genome.jp/kegg-bin/show_pathway?mmu04070
Pancreatic cancer	KEGG PATHWAY	mmu05212	9	70	2.72665e-05	0.000748973	19353|18707|19354|320207|13866|18709|18708|19730|12540	http://www.genome.jp/kegg-bin/show_pathway?mmu05212
Fc gamma R-mediated phagocytosis	KEGG PATHWAY	mmu04666	10	89	2.8442e-05	0.000748973	19353|18717|18707|19354|320207|18709|18708|234779|242687|12540	http://www.genome.jp/kegg-bin/show_pathway?mmu04666
Regulation of actin cytoskeleton	KEGG PATHWAY	mmu04810	15	211	5.13072e-05	0.00101332	19353|66922|18717|18707|19354|21844|14183|18708|320207|20662|242687|12540|18718|404710|18709	http://www.genome.jp/kegg-bin/show_pathway?mmu04810
Non-small cell lung cancer	KEGG PATHWAY	mmu05223	7	53	0.00018459	0.00280932	18707|320207|13866|18709|18708|234779|20662	http://www.genome.jp/kegg-bin/show_pathway?mmu05223
B cell receptor signaling pathway	KEGG PATHWAY	mmu04662	8	75	0.000248927	0.00280932	19353|18707|19354|320207|18709|18708|234779|20662	http://www.genome.jp/kegg-bin/show_pathway?mmu04662
VEGF signaling pathway	KEGG PATHWAY	mmu04370	8	75	0.000248927	0.00280932	19353|18707|19354|320207|18709|18708|234779|12540	http://www.genome.jp/kegg-bin/show_pathway?mmu04370
Fc epsilon RI signaling pathway	KEGG PATHWAY	mmu04664	8	79	0.000344203	0.003399	19353|18707|19354|320207|18709|18708|234779|20662	http://www.genome.jp/kegg-bin/show_pathway?mmu04664
Colorectal cancer	KEGG PATHWAY	mmu05210	7	64	0.000527097	0.00440421	19353|18707|19354|320207|18709|18708|19730	http://www.genome.jp/kegg-bin/show_pathway?mmu05210
Glioma	KEGG PATHWAY	mmu05214	7	65	0.000574025	0.00440421	18707|320207|18709|18708|234779|16001|20662	http://www.genome.jp/kegg-bin/show_pathway?mmu05214
Bacterial invasion of epithelial cells	KEGG PATHWAY	mmu05100	7	66	0.000624213	0.00440421	19353|242687|18707|320207|18709|18708|12540	http://www.genome.jp/kegg-bin/show_pathway?mmu05100
Prostate cancer	KEGG PATHWAY	mmu05215	8	88	0.000668994	0.00440421	18707|320207|13866|14183|18708|16001|20662|18709	http://www.genome.jp/kegg-bin/show_pathway?mmu05215
Leukocyte transendothelial migration	KEGG PATHWAY	mmu04670	9	116	0.000908943	0.00490001	19353|18707|19354|320207|18709|18708|74734|234779|12540	http://www.genome.jp/kegg-bin/show_pathway?mmu04670
Renal cell carcinoma	KEGG PATHWAY	mmu05211	7	71	0.00092979	0.00490001	19353|18707|320207|18709|18708|12540|20662	http://www.genome.jp/kegg-bin/show_pathway?mmu05211
Endometrial cancer	KEGG PATHWAY	mmu05213	6	51	0.000930382	0.00490001	18707|320207|13866|18709|18708|20662	http://www.genome.jp/kegg-bin/show_pathway?mmu05213
Chemokine signaling pathway	KEGG PATHWAY	mmu04062	11	177	0.00142838	0.00705262	19353|14191|18707|277360|21844|18709|18708|320207|12540|20662|19354	http://www.genome.jp/kegg-bin/show_pathway?mmu04062
ErbB signaling pathway	KEGG PATHWAY	mmu04012	7	87	0.00274826	0.0127713	18707|320207|13866|18709|18708|234779|20662	http://www.genome.jp/kegg-bin/show_pathway?mmu04012
Focal adhesion	KEGG PATHWAY	mmu04510	11	196	0.00303531	0.0133216	19353|18717|18707|19354|320207|13866|18709|18708|16001|12540|20662	http://www.genome.jp/kegg-bin/show_pathway?mmu04510
Adherens junction	KEGG PATHWAY	mmu04520	6	71	0.00436068	0.0181312	19353|242687|19354|13866|16001|12540	http://www.genome.jp/kegg-bin/show_pathway?mmu04520
Natural killer cell mediated cytotoxicity	KEGG PATHWAY	mmu04650	8	125	0.00524826	0.0207306	19353|18707|19354|320207|18709|18708|234779|20662	http://www.genome.jp/kegg-bin/show_pathway?mmu04650
Neurotrophin signaling pathway	KEGG PATHWAY	mmu04722	8	128	0.00599013	0.0225343	19353|18707|320207|18709|18708|234779|12540|20662	http://www.genome.jp/kegg-bin/show_pathway?mmu04722
Acute myeloid leukemia	KEGG PATHWAY	mmu05221	5	57	0.0078424	0.0281613	320207|20662|18709|18708|18707	http://www.genome.jp/kegg-bin/show_pathway?mmu05221
T cell receptor signaling pathway	KEGG PATHWAY	mmu04660	7	108	0.00826454	0.0283869	18707|320207|18709|18708|19419|12540|20662	http://www.genome.jp/kegg-bin/show_pathway?mmu04660
Inositol phosphate metabolism	KEGG PATHWAY	mmu00562	5	59	0.00894798	0.0294538	234779|18718|18717|18707|320404	http://www.genome.jp/kegg-bin/show_pathway?mmu00562
Carbohydrate digestion and absorption	KEGG PATHWAY	mmu04973	4	38	0.00958987	0.030304	320207|18709|18708|18707	http://www.genome.jp/kegg-bin/show_pathway?mmu04973
Aldosterone-regulated sodium reabsorption	KEGG PATHWAY	mmu04960	4	42	0.0131414	0.0399296	320207|18709|18708|18707	http://www.genome.jp/kegg-bin/show_pathway?mmu04960
Pathways in cancer	KEGG PATHWAY	mmu05200	13	321	0.0170951	0.0500191	19353|18707|19354|320207|13866|14183|18708|19730|234779|16001|12540|20662|18709	http://www.genome.jp/kegg-bin/show_pathway?mmu05200
Melanoma	KEGG PATHWAY	mmu05218	5	71	0.0178912	0.0504787	320207|18709|16001|18707|18708	http://www.genome.jp/kegg-bin/show_pathway?mmu05218
Chronic myeloid leukemia	KEGG PATHWAY	mmu05220	5	73	0.0198023	0.0539443	320207|20662|18709|18708|18707	http://www.genome.jp/kegg-bin/show_pathway?mmu05220
Type II diabetes mellitus	KEGG PATHWAY	mmu04930	4	49	0.0211681	0.0557426	320207|18709|18708|18707	http://www.genome.jp/kegg-bin/show_pathway?mmu04930
mTOR signaling pathway	KEGG PATHWAY	mmu04150	4	53	0.0268536	0.0684333	320207|18709|18708|18707	http://www.genome.jp/kegg-bin/show_pathway?mmu04150
Progesterone-mediated oocyte maturation	KEGG PATHWAY	mmu04914	5	86	0.0354863	0.0876068	320207|18709|16001|18707|18708	http://www.genome.jp/kegg-bin/show_pathway?mmu04914
Osteoclast differentiation	KEGG PATHWAY	mmu04380	6	117	0.0368026	0.0881032	19353|18707|320207|18709|18708|234779	http://www.genome.jp/kegg-bin/show_pathway?mmu04380
Chagas disease (American trypanosomiasis)	KEGG PATHWAY	mmu05142	5	100	0.0591075	0.137338	320207|14676|18709|18708|18707	http://www.genome.jp/kegg-bin/show_pathway?mmu05142
Toll-like receptor signaling pathway	KEGG PATHWAY	mmu04620	5	101	0.0610693	0.137842	19353|320207|18709|18708|18707	http://www.genome.jp/kegg-bin/show_pathway?mmu04620
Salmonella infection	KEGG PATHWAY	mmu05132	4	75	0.0731161	0.160449	19353|242687|263803|12540	http://www.genome.jp/kegg-bin/show_pathway?mmu05132
Cholinergic synapse	KEGG PATHWAY	mmu04725	5	109	0.0780736	0.166698	320207|16439|18708|18707|18709	http://www.genome.jp/kegg-bin/show_pathway?mmu04725
Amoebiasis	KEGG PATHWAY	mmu05146	5	115	0.092328	0.191945	320207|14676|18709|18708|18707	http://www.genome.jp/kegg-bin/show_pathway?mmu05146
Apoptosis	KEGG PATHWAY	mmu04210	4	85	0.102277	0.203182	320207|18709|18708|18707	http://www.genome.jp/kegg-bin/show_pathway?mmu04210
Glycerolipid metabolism	KEGG PATHWAY	mmu00561	3	54	0.104987	0.203182	56077|67512|12613	http://www.genome.jp/kegg-bin/show_pathway?mmu00561
Small cell lung cancer	KEGG PATHWAY	mmu05222	4	86	0.105449	0.203182	320207|18709|18708|18707	http://www.genome.jp/kegg-bin/show_pathway?mmu05222
Axon guidance	KEGG PATHWAY	mmu04360	5	130	0.133259	0.250654	19353|19354|20354|18208|12540	http://www.genome.jp/kegg-bin/show_pathway?mmu04360
Hepatitis C	KEGG PATHWAY	mmu05160	5	135	0.148451	0.272735	320207|20662|18709|18708|18707	http://www.genome.jp/kegg-bin/show_pathway?mmu05160
Insulin signaling pathway	KEGG PATHWAY	mmu04910	5	137	0.154725	0.275772	320207|20662|18709|18708|18707	http://www.genome.jp/kegg-bin/show_pathway?mmu04910
Calcium signaling pathway	KEGG PATHWAY	mmu04020	6	176	0.157086	0.275772	13866|234779|21390|14676|16439|320404	http://www.genome.jp/kegg-bin/show_pathway?mmu04020
Jak-STAT signaling pathway	KEGG PATHWAY	mmu04630	5	152	0.204992	0.352051	320207|20662|18709|18708|18707	http://www.genome.jp/kegg-bin/show_pathway?mmu04630
Fat digestion and absorption	KEGG PATHWAY	mmu04975	2	44	0.233498	0.392476	67512|12613	http://www.genome.jp/kegg-bin/show_pathway?mmu04975
Toxoplasmosis	KEGG PATHWAY	mmu05145	4	126	0.261129	0.429775	320207|18709|18708|18707	http://www.genome.jp/kegg-bin/show_pathway?mmu05145
Measles	KEGG PATHWAY	mmu05162	4	132	0.287679	0.458307	320207|18709|18708|18707	http://www.genome.jp/kegg-bin/show_pathway?mmu05162
Steroid biosynthesis	KEGG PATHWAY	mmu00100	1	16	0.290068	0.458307	12613	http://www.genome.jp/kegg-bin/show_pathway?mmu00100
MAPK signaling pathway	KEGG PATHWAY	mmu04010	7	264	0.297349	0.460599	19353|66922|19354|14183|19419|12540|20662	http://www.genome.jp/kegg-bin/show_pathway?mmu04010
GnRH signaling pathway	KEGG PATHWAY	mmu04912	3	98	0.327175	0.495824	20662|16439|12540	http://www.genome.jp/kegg-bin/show_pathway?mmu04912
Pancreatic secretion	KEGG PATHWAY	mmu04972	3	99	0.332642	0.495824	19353|16439|12613	http://www.genome.jp/kegg-bin/show_pathway?mmu04972
Dorso-ventral axis formation	KEGG PATHWAY	mmu04320	1	22	0.370967	0.542712	20662	http://www.genome.jp/kegg-bin/show_pathway?mmu04320
Influenza A	KEGG PATHWAY	mmu05164	4	158	0.404999	0.581726	320207|18709|18708|18707	http://www.genome.jp/kegg-bin/show_pathway?mmu05164
Long-term depression	KEGG PATHWAY	mmu04730	2	70	0.422241	0.595661	16439|16001	http://www.genome.jp/kegg-bin/show_pathway?mmu04730
Endocytosis	KEGG PATHWAY	mmu04144	5	212	0.435831	0.604047	14183|16001|69710|18717|12540	http://www.genome.jp/kegg-bin/show_pathway?mmu04144
Glycerophospholipid metabolism	KEGG PATHWAY	mmu00564	2	83	0.507877	0.691764	56077|67512	http://www.genome.jp/kegg-bin/show_pathway?mmu00564
Viral myocarditis	KEGG PATHWAY	mmu05416	2	86	0.526441	0.693147	19353|19354	http://www.genome.jp/kegg-bin/show_pathway?mmu05416
Gap junction	KEGG PATHWAY	mmu04540	2	86	0.526441	0.693147	20662|16439	http://www.genome.jp/kegg-bin/show_pathway?mmu04540
Bladder cancer	KEGG PATHWAY	mmu05219	1	42	0.579849	0.750952	13866	http://www.genome.jp/kegg-bin/show_pathway?mmu05219
HTLV-I infection	KEGG PATHWAY	mmu05166	5	274	0.656519	0.830296	66922|320207|18709|18708|18707	http://www.genome.jp/kegg-bin/show_pathway?mmu05166
Oocyte meiosis	KEGG PATHWAY	mmu04114	2	111	0.662135	0.830296	16439|16001	http://www.genome.jp/kegg-bin/show_pathway?mmu04114
Amyotrophic lateral sclerosis (ALS)	KEGG PATHWAY	mmu05014	1	56	0.68333	0.843486	19353	http://www.genome.jp/kegg-bin/show_pathway?mmu05014
Tight junction	KEGG PATHWAY	mmu04530	2	131	0.746735	0.905509	66922|12540	http://www.genome.jp/kegg-bin/show_pathway?mmu04530
Long-term potentiation	KEGG PATHWAY	mmu04720	1	69	0.756501	0.905509	16439	http://www.genome.jp/kegg-bin/show_pathway?mmu04720
Gastric acid secretion	KEGG PATHWAY	mmu04971	1	73	0.77542	0.90608	16439	http://www.genome.jp/kegg-bin/show_pathway?mmu04971
Salivary secretion	KEGG PATHWAY	mmu04970	1	74	0.779917	0.90608	16439	http://www.genome.jp/kegg-bin/show_pathway?mmu04970
Wnt signaling pathway	KEGG PATHWAY	mmu04310	2	147	0.80072	0.916766	19353|19354	http://www.genome.jp/kegg-bin/show_pathway?mmu04310
Retrograde endocannabinoid signaling	KEGG PATHWAY	mmu04723	1	94	0.853164	0.962857	16439	http://www.genome.jp/kegg-bin/show_pathway?mmu04723
Vascular smooth muscle contraction	KEGG PATHWAY	mmu04270	1	117	0.907853	0.992398	16439	http://www.genome.jp/kegg-bin/show_pathway?mmu04270
Glutamatergic synapse	KEGG PATHWAY	mmu04724	1	122	0.916736	0.992398	16439	http://www.genome.jp/kegg-bin/show_pathway?mmu04724
Dopaminergic synapse	KEGG PATHWAY	mmu04728	1	127	0.924764	0.992398	16439	http://www.genome.jp/kegg-bin/show_pathway?mmu04728
Serotonergic synapse	KEGG PATHWAY	mmu04726	1	132	0.932021	0.992398	16439	http://www.genome.jp/kegg-bin/show_pathway?mmu04726
Phagosome	KEGG PATHWAY	mmu04145	1	160	0.961497	0.992398	19353	http://www.genome.jp/kegg-bin/show_pathway?mmu04145
Transcriptional misregulation in cancer	KEGG PATHWAY	mmu05202	1	164	0.964502	0.992398	16001	http://www.genome.jp/kegg-bin/show_pathway?mmu05202
Alzheimer's disease	KEGG PATHWAY	mmu05010	1	168	0.967274	0.992398	16439	http://www.genome.jp/kegg-bin/show_pathway?mmu05010
Neuroactive ligand-receptor interaction	KEGG PATHWAY	mmu04080	1	261	0.995081	0.999995	21390	http://www.genome.jp/kegg-bin/show_pathway?mmu04080
Metabolic pathways	KEGG PATHWAY	mmu01100	6	1130	0.999995	0.999995	234779|18717|56077|67512|12613|320404	http://www.genome.jp/kegg-bin/show_pathway?mmu01100

## Sheet: Pik-B=0.015
#Term	Database	Id	Sample number	Background number	P-Value	Corrected P-Value	Genes	Hyperlink
T cell receptor signaling pathway	KEGG PATHWAY	mmu04660	36	108	1.89879e-10	2.41146e-08	18707|18706|19264|18761|18709|18708|26413|26410|26417|18033|12540|14360|12525|12502|12501|12500|12504|12402|30955|320207|22324|22325|15978|14784|18710|15170|16183|18021|15461|20662|16818|21926|18803|74769|19419|11651	http://www.genome.jp/kegg-bin/show_pathway?mmu04660
Pancreatic cancer	KEGG PATHWAY	mmu05212	28	70	7.39049e-10	4.69296e-08	242705|18707|18706|320207|18709|18708|19730|26413|74769|26417|18033|12540|16451|22059|12443|30955|170758|19353|19354|13866|18710|20846|13645|12048|13649|12571|22339|11651	http://www.genome.jp/kegg-bin/show_pathway?mmu05212
Glioma	KEGG PATHWAY	mmu05214	26	65	2.96912e-09	1.25693e-07	18707|18706|320207|18709|18708|26413|74769|26417|22059|12443|30955|234779|16001|242705|19211|14784|18710|13645|15461|20662|20416|13649|18803|12571|12575|11651	http://www.genome.jp/kegg-bin/show_pathway?mmu05214
Jak-STAT signaling pathway	KEGG PATHWAY	mmu04630	40	152	6.2935e-09	1.80509e-07	13856|18706|320207|18709|18708|20847|20846|12985|16451|18707|16453|16197|60504|16193|12444|16452|12443|12402|30955|15976|15975|229615|15979|15978|14784|18710|18712|15170|16183|12703|12702|16184|20662|12048|83430|17480|74769|11651|16154|16155	http://www.genome.jp/kegg-bin/show_pathway?mmu04630
Non-small cell lung cancer	KEGG PATHWAY	mmu05223	23	53	7.10665e-09	1.80509e-07	18707|18706|320207|18709|18708|26413|74769|26417|22059|12443|30955|234779|242705|13866|14784|18710|13645|15461|20662|13649|18803|12571|11651	http://www.genome.jp/kegg-bin/show_pathway?mmu05223
Chronic myeloid leukemia	KEGG PATHWAY	mmu05220	26	73	2.06475e-08	4.3704e-07	11350|18707|18706|320207|18709|18708|26413|74769|26417|18033|20416|22059|12443|12402|30955|242705|110279|14784|18710|15461|20662|12048|12571|12576|12575|11651	http://www.genome.jp/kegg-bin/show_pathway?mmu05220
B cell receptor signaling pathway	KEGG PATHWAY	mmu04662	26	75	3.23026e-08	5.86061e-07	18707|18706|320207|18709|18708|26413|74769|26417|18033|30955|170758|234779|17096|22324|22325|19353|19354|14784|18710|15170|18021|15461|20662|12517|11651|12229	http://www.genome.jp/kegg-bin/show_pathway?mmu04662
Natural killer cell mediated cytotoxicity	KEGG PATHWAY	mmu04650	33	125	1.2236e-07	1.94247e-06	15894|18706|320207|18709|18708|26413|74769|26417|14360|18707|12506|30955|170758|234779|15976|15975|22324|22325|15979|15978|19353|19354|14784|18710|15170|18021|15461|20662|20416|16408|16818|18803|21926	http://www.genome.jp/kegg-bin/show_pathway?mmu04650
Prostate cancer	KEGG PATHWAY	mmu05215	27	88	1.40405e-07	1.98127e-06	18707|18706|320207|18709|18708|26413|74769|26417|18033|22059|12443|30955|16001|242705|19211|13866|14784|18710|12043|13645|15461|20662|13649|14183|12576|12575|11651	http://www.genome.jp/kegg-bin/show_pathway?mmu05215
Fc epsilon RI signaling pathway	KEGG PATHWAY	mmu04664	25	79	2.49038e-07	2.89922e-06	18707|18706|320207|18709|18708|26413|74769|26417|14360|30955|170758|234779|17096|22324|22325|19353|19354|14784|18710|15461|20662|18803|21926|11651|12229	http://www.genome.jp/kegg-bin/show_pathway?mmu04664
Endometrial cancer	KEGG PATHWAY	mmu05213	20	51	2.51113e-07	2.89922e-06	18708|18707|12443|320207|13866|18709|14784|18710|74769|26413|13645|22059|26417|19211|30955|15461|20662|11651|13649|18706	http://www.genome.jp/kegg-bin/show_pathway?mmu05213
ErbB signaling pathway	KEGG PATHWAY	mmu04012	26	87	3.63614e-07	3.84824e-06	18707|18706|320207|18709|18708|26413|74769|20779|26417|12402|30955|234779|13866|14784|18710|13645|14083|15461|20662|20416|13649|18803|11350|12576|12575|11651	http://www.genome.jp/kegg-bin/show_pathway?mmu04012
Measles	KEGG PATHWAY	mmu05162	32	132	9.41672e-07	9.19941e-06	18707|18706|18761|18709|18708|20847|20846|74769|18033|16451|14360|16453|16452|16193|12502|12501|12500|12443|30955|15976|15975|22059|15979|15978|18710|12444|16183|16184|12571|12576|320207|11651	http://www.genome.jp/kegg-bin/show_pathway?mmu05162
Acute myeloid leukemia	KEGG PATHWAY	mmu05221	19	57	3.60002e-06	3.07923e-05	18708|18707|12443|320207|18715|18709|14784|18710|18712|14255|26413|74769|26417|18033|30955|15461|20662|11651|18706	http://www.genome.jp/kegg-bin/show_pathway?mmu05221
VEGF signaling pathway	KEGG PATHWAY	mmu04370	22	75	3.63688e-06	3.07923e-05	18707|18706|320207|18709|18708|26413|74769|20779|26417|12540|30955|170758|234779|19353|19354|18710|14083|18021|15461|18803|22339|11651	http://www.genome.jp/kegg-bin/show_pathway?mmu04370
Colorectal cancer	KEGG PATHWAY	mmu05210	20	64	4.52693e-06	3.59325e-05	19353|11799|18707|12443|19354|26413|30955|18709|18708|18710|19730|12043|74769|22059|26417|320207|11651|12028|170758|18706	http://www.genome.jp/kegg-bin/show_pathway?mmu05210
Melanoma	KEGG PATHWAY	mmu05218	21	71	5.39825e-06	3.83591e-05	242705|18708|18707|12443|320207|30955|18709|12571|18710|74769|12575|26413|13645|16001|22059|26417|19211|15461|11651|13649|18706	http://www.genome.jp/kegg-bin/show_pathway?mmu05218
Osteoclast differentiation	KEGG PATHWAY	mmu04380	28	117	5.43673e-06	3.83591e-05	18707|18706|320207|18709|18708|20847|20846|26413|74769|26417|18033|16451|14360|30955|234779|15976|15975|15979|15978|19353|14784|18710|12703|12702|16818|21926|11651|12229	http://www.genome.jp/kegg-bin/show_pathway?mmu04380
Chemokine signaling pathway	KEGG PATHWAY	mmu04062	35	177	1.545e-05	0.000103271	18707|18706|21844|18709|18708|20847|20846|12775|74769|20779|26417|18033|12540|16453|16452|18796|26413|30955|14191|320207|17096|22324|22325|19353|110355|19354|14784|18710|14083|15461|20662|20416|277360|12145|11651	http://www.genome.jp/kegg-bin/show_pathway?mmu04062
Fc gamma R-mediated phagocytosis	KEGG PATHWAY	mmu04666	22	89	3.51518e-05	0.000223214	242687|18707|18706|19264|320207|18709|18708|26413|74769|26417|12540|30955|234779|17096|22324|22325|19353|19354|18717|18710|18803|11651	http://www.genome.jp/kegg-bin/show_pathway?mmu04666
Small cell lung cancer	KEGG PATHWAY	mmu05222	21	86	6.10115e-05	0.000355147	242705|18708|18707|12443|320207|18710|18709|12571|12576|229615|12043|74769|14083|22059|18126|18033|30955|19211|12048|11651|18706	http://www.genome.jp/kegg-bin/show_pathway?mmu05222
Chagas disease (American trypanosomiasis)	KEGG PATHWAY	mmu05142	23	100	6.15214e-05	0.000355147	18707|18706|320207|14676|18709|18708|26413|74769|26417|18033|16193|12502|12501|12500|30955|15979|15978|18710|18796|16183|18126|21926|11651	http://www.genome.jp/kegg-bin/show_pathway?mmu05142
Pathways in cancer	KEGG PATHWAY	mmu05200	50	321	8.30045e-05	0.000458329	242705|11350|18707|18706|320207|18709|18708|19730|26413|74769|26417|18033|12540|16451|16193|12443|12402|30955|170758|234779|16001|22059|19353|19211|19354|13866|110279|14784|18710|20846|14255|12043|13645|14083|18126|15461|20662|12048|12028|13649|11799|18803|14183|12571|12576|14184|12575|22339|11651|229615	http://www.genome.jp/kegg-bin/show_pathway?mmu05200
Toxoplasmosis	KEGG PATHWAY	mmu05145	26	126	0.000100979	0.000534346	18707|18706|320207|18709|18708|20846|26413|74769|26417|18033|15000|16451|16452|30955|15979|15978|18710|12043|12703|18126|12048|14999|21926|11651|16154|16155	http://www.genome.jp/kegg-bin/show_pathway?mmu05145
Hepatitis C	KEGG PATHWAY	mmu05160	27	135	0.000117976	0.000599318	18707|18706|320207|18709|18708|20847|20846|26413|74769|26417|18033|16451|22059|30955|15976|15975|14784|18710|229615|13645|12702|15461|20662|13649|12575|21926|11651	http://www.genome.jp/kegg-bin/show_pathway?mmu05160
mTOR signaling pathway	KEGG PATHWAY	mmu04150	15	53	0.0001739	0.000849437	18707|18706|320207|30955|18709|18708|18710|74370|26413|74769|64930|26417|22339|20869|11651	http://www.genome.jp/kegg-bin/show_pathway?mmu04150
Focal adhesion	KEGG PATHWAY	mmu04510	34	196	0.000193937	0.000912221	18707|18706|320207|18709|18708|26413|74769|20779|26417|12540|14360|12444|12443|30955|170758|16001|22324|22325|19353|18717|22339|19354|13866|14784|18710|12043|13645|14083|15461|20662|20416|13649|19211|11651	http://www.genome.jp/kegg-bin/show_pathway?mmu04510
Renal cell carcinoma	KEGG PATHWAY	mmu05211	17	71	0.000361459	0.00163947	19353|18708|18707|18706|320207|30955|18709|14784|18710|26413|74769|26417|22339|12540|15461|20662|11651	http://www.genome.jp/kegg-bin/show_pathway?mmu05211
Bacterial invasion of epithelial cells	KEGG PATHWAY	mmu05100	16	66	0.000474004	0.00207581	19353|242687|18707|18706|12402|30955|18709|18708|18710|320207|74769|14083|20779|12540|20416|56212	http://www.genome.jp/kegg-bin/show_pathway?mmu05100
Neurotrophin signaling pathway	KEGG PATHWAY	mmu04722	24	128	0.000620994	0.00262888	18707|18706|320207|18709|18708|26413|74769|26417|18033|12540|22059|30955|234779|19353|14784|18710|12043|15461|20662|20416|12028|18803|11350|11651	http://www.genome.jp/kegg-bin/show_pathway?mmu04722
Bladder cancer	KEGG PATHWAY	mmu05219	12	42	0.000706117	0.0028928	242705|12443|13866|14184|12575|26413|13645|26417|22339|15461|13649|22059	http://www.genome.jp/kegg-bin/show_pathway?mmu05219
Type II diabetes mellitus	KEGG PATHWAY	mmu04930	13	49	0.000773878	0.00307133	18707|18706|26413|320207|30955|18709|18708|18710|74769|21926|12703|12702|26417	http://www.genome.jp/kegg-bin/show_pathway?mmu04930
Influenza A	KEGG PATHWAY	mmu05164	27	158	0.00102612	0.003949	15894|18706|320207|18709|18708|20847|20846|26413|74769|26417|18033|15000|16451|18707|16452|16193|30955|15976|15975|15979|15978|18710|12702|14999|21926|11651|22333	http://www.genome.jp/kegg-bin/show_pathway?mmu05164
Toll-like receptor signaling pathway	KEGG PATHWAY	mmu04620	19	101	0.00211557	0.00790228	19353|320207|18707|18706|26410|21926|26413|30955|18709|18708|18710|20846|15976|15975|26417|18033|11651|74769|16193	http://www.genome.jp/kegg-bin/show_pathway?mmu04620
Phosphatidylinositol signaling system	KEGG PATHWAY	mmu04070	16	80	0.00270783	0.00982555	18796|18717|18707|18706|18803|320207|30955|18709|18708|18710|234779|74769|19211|18718|16439|320404	http://www.genome.jp/kegg-bin/show_pathway?mmu04070
Carbohydrate digestion and absorption	KEGG PATHWAY	mmu04973	10	38	0.00320247	0.0112976	18796|18707|18706|320207|30955|18709|18708|18710|74769|11651	http://www.genome.jp/kegg-bin/show_pathway?mmu04973
Primary immunodeficiency	KEGG PATHWAY	mmu05340	9	34	0.00490613	0.01684	12525|16818|12501|12500|12504|19264|16453|16197|12229	http://www.genome.jp/kegg-bin/show_pathway?mmu05340
HTLV-I infection	KEGG PATHWAY	mmu05166	37	274	0.00582859	0.0190452	15894|18706|320207|18709|18021|74769|18033|15000|16451|18707|16453|16193|12502|12444|12500|12443|30955|22059|242705|18708|16992|18710|12501|16183|16184|15461|12048|12028|16408|16818|14999|60599|12575|18538|21926|11651|22333	http://www.genome.jp/kegg-bin/show_pathway?mmu05166
Aldosterone-regulated sodium reabsorption	KEGG PATHWAY	mmu04960	10	42	0.00584853	0.0190452	18707|18706|320207|30955|18709|18708|18710|26413|74769|26417	http://www.genome.jp/kegg-bin/show_pathway?mmu04960
Leishmaniasis	KEGG PATHWAY	mmu05140	13	65	0.00650705	0.0202874	26417|26413|14999|20846|15170|21926|18126|18033|15000|16451|16452|15979|15978	http://www.genome.jp/kegg-bin/show_pathway?mmu05140
Regulation of actin cytoskeleton	KEGG PATHWAY	mmu04810	30	211	0.00654948	0.0202874	242687|18707|18706|21844|18709|18708|26413|74769|20779|26417|12540|30955|170758|320207|13649|404710|22324|22325|19353|18718|19354|18717|18710|13645|14083|15461|20662|16408|14183|14184	http://www.genome.jp/kegg-bin/show_pathway?mmu04810
Leukocyte transendothelial migration	KEGG PATHWAY	mmu04670	19	116	0.00788226	0.0238344	19353|234779|18707|18706|18803|320207|30955|18709|18708|18710|19354|74769|14083|12540|15894|74734|22324|22325|16408	http://www.genome.jp/kegg-bin/show_pathway?mmu04670
Apoptosis	KEGG PATHWAY	mmu04210	15	85	0.00973731	0.028759	18707|18706|21926|320207|30955|18709|18708|18710|12043|74769|18033|12048|11651|12028|22059	http://www.genome.jp/kegg-bin/show_pathway?mmu04210
Adherens junction	KEGG PATHWAY	mmu04520	13	71	0.0120412	0.0347552	19353|242687|19354|13866|170758|15170|26413|16001|20779|26417|12540|14360|13649	http://www.genome.jp/kegg-bin/show_pathway?mmu04520
Cholinergic synapse	KEGG PATHWAY	mmu04725	17	109	0.0170869	0.048223	18796|16452|18707|18706|26413|320207|30955|18709|18708|18710|12043|74769|26417|15461|14360|16439|11651	http://www.genome.jp/kegg-bin/show_pathway?mmu04725
Inositol phosphate metabolism	KEGG PATHWAY	mmu00562	11	59	0.017948	0.0491036	18796|19211|18718|18706|18803|30955|18717|234779|74769|18707|320404	http://www.genome.jp/kegg-bin/show_pathway?mmu00562
Dorso-ventral axis formation	KEGG PATHWAY	mmu04320	6	22	0.0181722	0.0491036	14784|14011|26413|26417|20662|13649	http://www.genome.jp/kegg-bin/show_pathway?mmu04320
Insulin signaling pathway	KEGG PATHWAY	mmu04910	20	137	0.0185595	0.0491052	320207|18708|18707|18706|12402|30955|18709|14784|18710|74769|64930|74370|26413|12703|12702|26417|15461|20662|20416|11651	http://www.genome.jp/kegg-bin/show_pathway?mmu04910
Hematopoietic cell lineage	KEGG PATHWAY	mmu04640	13	82	0.0308145	0.0798661	12525|12502|12501|12481|13856|12504|14255|21926|12985|12500|16184|16197|16193	http://www.genome.jp/kegg-bin/show_pathway?mmu04640
Salmonella infection	KEGG PATHWAY	mmu05132	12	75	0.0351186	0.0892013	19353|242687|56212|263803|26417|26413|18126|18033|12540|16193|15979|15978	http://www.genome.jp/kegg-bin/show_pathway?mmu05132
Progesterone-mediated oocyte maturation	KEGG PATHWAY	mmu04914	13	86	0.0412256	0.10266	12534|18707|18706|320207|30955|18709|18708|18710|26413|74769|16001|26417|11651	http://www.genome.jp/kegg-bin/show_pathway?mmu04914
Amoebiasis	KEGG PATHWAY	mmu05146	16	115	0.0455647	0.111283	18796|18707|18706|320207|14676|18709|18708|18710|21926|74769|14083|18126|18033|30955|15978|16193	http://www.genome.jp/kegg-bin/show_pathway?mmu05146
Tuberculosis	KEGG PATHWAY	mmu05152	21	173	0.0733921	0.175864	26417|83430|16452|16706|21926|26413|16154|14999|20846|12043|16193|18126|18033|15000|16451|20779|11651|12028|16155|15979|15978	http://www.genome.jp/kegg-bin/show_pathway?mmu05152
Thyroid cancer	KEGG PATHWAY	mmu05216	5	29	0.118244	0.278093	15461|26413|12443|26417|22059	http://www.genome.jp/kegg-bin/show_pathway?mmu05216
Gap junction	KEGG PATHWAY	mmu04540	11	86	0.128217	0.296065	12534|14784|18796|26413|13645|20779|26417|15461|20662|16439|13649	http://www.genome.jp/kegg-bin/show_pathway?mmu04540
Rheumatoid arthritis	KEGG PATHWAY	mmu05323	10	81	0.164138	0.371666	83430|15894|14999|21926|16171|22339|15000|15978|16408|16193	http://www.genome.jp/kegg-bin/show_pathway?mmu05323
African trypanosomiasis	KEGG PATHWAY	mmu05143	5	33	0.166811	0.371666	21926|18796|16193|15894|15978	http://www.genome.jp/kegg-bin/show_pathway?mmu05143
Cytokine-cytokine receptor interaction	KEGG PATHWAY	mmu04060	25	240	0.17463	0.382379	13856|21940|12775|12985|60504|16197|16193|15976|15975|15979|15978|22339|16992|83430|16183|13645|16184|13649|14255|17480|21926|16171|12145|16154|16155	http://www.genome.jp/kegg-bin/show_pathway?mmu04060
Prion diseases	KEGG PATHWAY	mmu05020	5	35	0.193611	0.416755	26413|14360|12028|26417|16193	http://www.genome.jp/kegg-bin/show_pathway?mmu05020
Malaria	KEGG PATHWAY	mmu05144	6	45	0.198818	0.42083	15894|21926|12985|15978|16408|16193	http://www.genome.jp/kegg-bin/show_pathway?mmu05144
Viral myocarditis	KEGG PATHWAY	mmu05416	10	86	0.206663	0.430266	19353|11350|15894|12443|19354|170758|14999|15000|14360|16408	http://www.genome.jp/kegg-bin/show_pathway?mmu05416
p53 signaling pathway	KEGG PATHWAY	mmu04115	8	67	0.221572	0.449219	12534|19211|12443|12571|12444|12575|12028|22059	http://www.genome.jp/kegg-bin/show_pathway?mmu04115
Axon guidance	KEGG PATHWAY	mmu04360	14	130	0.222841	0.449219	19353|12540|18208|19354|170758|11350|26413|14083|20354|20352|18021|15461|14360|26417	http://www.genome.jp/kegg-bin/show_pathway?mmu04360
Graft-versus-host disease	KEGG PATHWAY	mmu05332	6	52	0.290226	0.575917	14999|16183|21926|15000|15978|16193	http://www.genome.jp/kegg-bin/show_pathway?mmu05332
GnRH signaling pathway	KEGG PATHWAY	mmu04912	10	98	0.323462	0.631995	18796|14784|26413|20779|26417|12540|15461|20662|16439|13649	http://www.genome.jp/kegg-bin/show_pathway?mmu04912
Type I diabetes mellitus	KEGG PATHWAY	mmu04940	6	56	0.345878	0.649206	16992|14999|16183|21926|15000|15978	http://www.genome.jp/kegg-bin/show_pathway?mmu04940
Amyotrophic lateral sclerosis (ALS)	KEGG PATHWAY	mmu05014	6	56	0.345878	0.649206	19353|21926|12043|12048|12028|22059	http://www.genome.jp/kegg-bin/show_pathway?mmu05014
Asthma	KEGG PATHWAY	mmu05310	3	24	0.347606	0.649206	21926|14999|15000	http://www.genome.jp/kegg-bin/show_pathway?mmu05310
Staphylococcus aureus infection	KEGG PATHWAY	mmu05150	5	46	0.359143	0.652285	14999|15894|20345|16408|15000	http://www.genome.jp/kegg-bin/show_pathway?mmu05150
Adipocytokine signaling pathway	KEGG PATHWAY	mmu04920	7	68	0.359527	0.652285	16452|20869|18761|21926|12702|18033|11651	http://www.genome.jp/kegg-bin/show_pathway?mmu04920
Long-term depression	KEGG PATHWAY	mmu04730	7	70	0.385381	0.689343	18796|26413|16001|17096|26417|15461|16439	http://www.genome.jp/kegg-bin/show_pathway?mmu04730
Pertussis	KEGG PATHWAY	mmu05133	7	71	0.398329	0.700816	83430|21926|26413|26417|18033|16193|18126	http://www.genome.jp/kegg-bin/show_pathway?mmu05133
Cell cycle	KEGG PATHWAY	mmu04110	11	117	0.402831	0.700816	242705|12444|12571|12443|11350|12576|12534|12575|18538|23834|22059	http://www.genome.jp/kegg-bin/show_pathway?mmu04110
Herpes simplex infection	KEGG PATHWAY	mmu05168	17	187	0.409701	0.703135	12534|16452|16992|21926|14999|20847|20846|15976|15975|12702|22059|18033|15000|16451|16193|15979|15978	http://www.genome.jp/kegg-bin/show_pathway?mmu05168
Allograft rejection	KEGG PATHWAY	mmu05330	5	51	0.43754	0.740902	16183|21926|14999|15978|15000	http://www.genome.jp/kegg-bin/show_pathway?mmu05330
Intestinal immune network for IgA production	KEGG PATHWAY	mmu04672	4	43	0.497173	0.830803	16183|14999|16193|15000	http://www.genome.jp/kegg-bin/show_pathway?mmu04672
Transcriptional misregulation in cancer	KEGG PATHWAY	mmu05202	14	164	0.513203	0.846452	12444|12576|14011|12575|14255|12775|14083|18033|16001|12048|22059|18109|17523|16193	http://www.genome.jp/kegg-bin/show_pathway?mmu05202
NOD-like receptor signaling pathway	KEGG PATHWAY	mmu04621	5	57	0.528264	0.860121	26413|21926|26417|18033|16193	http://www.genome.jp/kegg-bin/show_pathway?mmu04621
Cell adhesion molecules (CAMs)	KEGG PATHWAY	mmu04514	12	145	0.559305	0.899136	12525|12481|15894|20737|12504|19264|14999|20343|20345|15000|16408|58205	http://www.genome.jp/kegg-bin/show_pathway?mmu04514
Antigen processing and presentation	KEGG PATHWAY	mmu04612	6	76	0.615444	0.977018	12525|12504|14999|21926|15000|15978	http://www.genome.jp/kegg-bin/show_pathway?mmu04612
Non-homologous end-joining	KEGG PATHWAY	mmu03450	1	12	0.648657	1	14375	http://www.genome.jp/kegg-bin/show_pathway?mmu03450
Long-term potentiation	KEGG PATHWAY	mmu04720	5	69	0.686193	1	15461|26413|16439|18796|26417	http://www.genome.jp/kegg-bin/show_pathway?mmu04720
MAPK signaling pathway	KEGG PATHWAY	mmu04010	20	264	0.70063	1	19353|26413|26410|19354|21926|14183|14784|14184|19419|13645|105352|26417|18033|12540|15461|20662|11651|170758|13649|22059	http://www.genome.jp/kegg-bin/show_pathway?mmu04010
Mismatch repair	KEGG PATHWAY	mmu03430	1	22	0.842933	1	18538	http://www.genome.jp/kegg-bin/show_pathway?mmu03430
Legionellosis	KEGG PATHWAY	mmu05134	3	57	0.852534	1	21926|18033|16193	http://www.genome.jp/kegg-bin/show_pathway?mmu05134
Systemic lupus erythematosus	KEGG PATHWAY	mmu05322	4	77	0.881085	1	21926|14999|15978|15000	http://www.genome.jp/kegg-bin/show_pathway?mmu05322
Endocytosis	KEGG PATHWAY	mmu04144	13	212	0.894325	1	110355|18717|12402|14183|16184|14184|13645|16001|20779|12540|15461|69710|13649	http://www.genome.jp/kegg-bin/show_pathway?mmu04144
Autoimmune thyroid disease	KEGG PATHWAY	mmu05320	3	66	0.910046	1	16183|14999|15000	http://www.genome.jp/kegg-bin/show_pathway?mmu05320
Tight junction	KEGG PATHWAY	mmu04530	7	131	0.916005	1	18761|19211|20779|18755|12540|15461|11651	http://www.genome.jp/kegg-bin/show_pathway?mmu04530
TGF-beta signaling pathway	KEGG PATHWAY	mmu04350	4	84	0.916393	1	26413|21926|26417|15978	http://www.genome.jp/kegg-bin/show_pathway?mmu04350
Calcium signaling pathway	KEGG PATHWAY	mmu04020	10	176	0.916894	1	18796|18803|13866|234779|18126|14676|16439|22333|320404|13649	http://www.genome.jp/kegg-bin/show_pathway?mmu04020
Wnt signaling pathway	KEGG PATHWAY	mmu04310	8	147	0.91899	1	19353|12444|12443|19354|170758|18796|18021|22059	http://www.genome.jp/kegg-bin/show_pathway?mmu04310
RIG-I-like receptor signaling pathway	KEGG PATHWAY	mmu04622	3	68	0.919677	1	21926|23988|18033	http://www.genome.jp/kegg-bin/show_pathway?mmu04622
Vascular smooth muscle contraction	KEGG PATHWAY	mmu04270	6	117	0.920881	1	18796|18761|26413|18755|16439|26417	http://www.genome.jp/kegg-bin/show_pathway?mmu04270
Base excision repair	KEGG PATHWAY	mmu03410	1	33	0.935246	1	18538	http://www.genome.jp/kegg-bin/show_pathway?mmu03410
SNARE interactions in vesicular transport	KEGG PATHWAY	mmu04130	1	33	0.935246	1	22317	http://www.genome.jp/kegg-bin/show_pathway?mmu04130
Regulation of autophagy	KEGG PATHWAY	mmu04140	1	34	0.940259	1	15978	http://www.genome.jp/kegg-bin/show_pathway?mmu04140
DNA replication	KEGG PATHWAY	mmu03030	1	35	0.944884	1	18538	http://www.genome.jp/kegg-bin/show_pathway?mmu03030
Retrograde endocannabinoid signaling	KEGG PATHWAY	mmu04723	4	94	0.950623	1	26413|16439|18796|26417	http://www.genome.jp/kegg-bin/show_pathway?mmu04723
Oocyte meiosis	KEGG PATHWAY	mmu04114	5	111	0.950904	1	26413|12534|16001|16439|26417	http://www.genome.jp/kegg-bin/show_pathway?mmu04114
Fructose and mannose metabolism	KEGG PATHWAY	mmu00051	1	37	0.953089	1	319801	http://www.genome.jp/kegg-bin/show_pathway?mmu00051
Cytosolic DNA-sensing pathway	KEGG PATHWAY	mmu04623	2	59	0.955027	1	18033|16193	http://www.genome.jp/kegg-bin/show_pathway?mmu04623
Melanogenesis	KEGG PATHWAY	mmu04916	4	100	0.964416	1	15461|26413|18796|26417	http://www.genome.jp/kegg-bin/show_pathway?mmu04916
Cocaine addiction	KEGG PATHWAY	mmu05030	1	42	0.968649	1	18033	http://www.genome.jp/kegg-bin/show_pathway?mmu05030
Proteasome	KEGG PATHWAY	mmu03050	1	43	0.971077	1	15978	http://www.genome.jp/kegg-bin/show_pathway?mmu03050
Nucleotide excision repair	KEGG PATHWAY	mmu03420	1	43	0.971077	1	18538	http://www.genome.jp/kegg-bin/show_pathway?mmu03420
Glutamatergic synapse	KEGG PATHWAY	mmu04724	5	122	0.972083	1	26413|16439|18796|110355|26417	http://www.genome.jp/kegg-bin/show_pathway?mmu04724
Gastric acid secretion	KEGG PATHWAY	mmu04971	2	73	0.982672	1	16439|18796	http://www.genome.jp/kegg-bin/show_pathway?mmu04971
Serotonergic synapse	KEGG PATHWAY	mmu04726	5	132	0.983635	1	15461|26413|16439|18796|26417	http://www.genome.jp/kegg-bin/show_pathway?mmu04726
Salivary secretion	KEGG PATHWAY	mmu04970	2	74	0.983831	1	16439|18796	http://www.genome.jp/kegg-bin/show_pathway?mmu04970
Pancreatic secretion	KEGG PATHWAY	mmu04972	3	99	0.987664	1	19353|16439|18796	http://www.genome.jp/kegg-bin/show_pathway?mmu04972
Endocrine and other factor-regulated calcium reabsorption	KEGG PATHWAY	mmu04961	1	54	0.988088	1	18796	http://www.genome.jp/kegg-bin/show_pathway?mmu04961
Arginine and proline metabolism	KEGG PATHWAY	mmu00330	1	55	0.989011	1	18126	http://www.genome.jp/kegg-bin/show_pathway?mmu00330
Basal cell carcinoma	KEGG PATHWAY	mmu05217	1	55	0.989011	1	22059	http://www.genome.jp/kegg-bin/show_pathway?mmu05217
Hypertrophic cardiomyopathy (HCM)	KEGG PATHWAY	mmu05410	2	82	0.990752	1	21926|16193	http://www.genome.jp/kegg-bin/show_pathway?mmu05410
Ubiquitin mediated proteolysis	KEGG PATHWAY	mmu04120	4	126	0.992065	1	12402|12703|12702|229615	http://www.genome.jp/kegg-bin/show_pathway?mmu04120
Taste transduction	KEGG PATHWAY	mmu04742	1	60	0.992659	1	18796	http://www.genome.jp/kegg-bin/show_pathway?mmu04742
Peroxisome	KEGG PATHWAY	mmu04146	1	73	0.997429	1	18126	http://www.genome.jp/kegg-bin/show_pathway?mmu04146
Alzheimer's disease	KEGG PATHWAY	mmu05010	5	168	0.997903	1	26417|21926|16439|18796|26413	http://www.genome.jp/kegg-bin/show_pathway?mmu05010
Dopaminergic synapse	KEGG PATHWAY	mmu04728	3	127	0.998013	1	16439|11651|18796	http://www.genome.jp/kegg-bin/show_pathway?mmu04728
GABAergic synapse	KEGG PATHWAY	mmu04727	1	84	0.998943	1	20779	http://www.genome.jp/kegg-bin/show_pathway?mmu04727
Phagosome	KEGG PATHWAY	mmu04145	4	160	0.999038	1	19353|14999|17523|15000	http://www.genome.jp/kegg-bin/show_pathway?mmu04145
Dilated cardiomyopathy	KEGG PATHWAY	mmu05414	1	89	0.999294	1	21926	http://www.genome.jp/kegg-bin/show_pathway?mmu05414
Huntington's disease	KEGG PATHWAY	mmu05016	4	172	0.999557	1	22333|18796|12028|22059	http://www.genome.jp/kegg-bin/show_pathway?mmu05016
Parkinson's disease	KEGG PATHWAY	mmu05012	1	118	0.999932	1	22333	http://www.genome.jp/kegg-bin/show_pathway?mmu05012
Protein processing in endoplasmic reticulum	KEGG PATHWAY	mmu04141	2	154	0.999952	1	12043|12028	http://www.genome.jp/kegg-bin/show_pathway?mmu04141
Metabolic pathways	KEGG PATHWAY	mmu01100	6	1130	1	1	18796|18803|18717|234779|18126|320404	http://www.genome.jp/kegg-bin/show_pathway?mmu01100

## Sheet: Pik-B=0.02
#Term	Database	Id	Sample number	Background number	P-Value	Corrected P-Value	Genes	Hyperlink
T cell receptor signaling pathway	KEGG PATHWAY	mmu04660	51	108	2.28429e-13	3.51781e-11	18707|12487|18176|19264|18761|18709|18708|56637|20663|16822|26417|18033|12540|14360|18018|18706|12503|12502|12501|12500|12504|12402|30955|320207|53859|110157|22324|22325|15978|12525|16818|14784|18710|15170|16183|208650|12526|16428|26413|18021|15461|20662|16797|21926|18803|26410|80794|19419|11848|11651|74769	http://www.genome.jp/kegg-bin/show_pathway?mmu04660
Chronic myeloid leukemia	KEGG PATHWAY	mmu05220	37	73	9.23537e-11	7.11124e-09	19247|11350|18707|18706|18176|320207|12928|18709|18708|14013|20663|74769|26417|18033|20416|17127|22059|17869|12443|12402|30955|12394|110157|80794|242705|110279|14784|18710|208650|15461|20662|12048|26413|12571|12576|12575|11651	http://www.genome.jp/kegg-bin/show_pathway?mmu05220
Natural killer cell mediated cytotoxicity	KEGG PATHWAY	mmu04650	46	125	2.39212e-09	1.12693e-07	19247|15894|18706|18176|320207|18707|18708|20663|16822|26417|14360|18018|12503|234779|15040|12506|18751|26413|30955|170758|19354|18750|15976|15975|20963|110157|22324|18709|15979|15978|19353|14964|14784|18710|15170|18021|15461|20662|20416|16408|16818|18803|16797|74769|22325|21926	http://www.genome.jp/kegg-bin/show_pathway?mmu04650
Glioma	KEGG PATHWAY	mmu05214	32	65	2.9271e-09	1.12693e-07	18707|18706|18176|320207|18709|18708|56717|20663|74769|26417|22059|234779|12443|26413|30955|18750|18751|16001|110157|242705|19211|14784|18710|13645|15461|20662|20416|13649|18803|12571|12575|11651	http://www.genome.jp/kegg-bin/show_pathway?mmu05214
ErbB signaling pathway	KEGG PATHWAY	mmu04012	37	87	4.10145e-09	1.17798e-07	18707|18706|18176|320207|12928|18709|18708|56717|56637|20663|74769|20779|26417|234779|17869|12402|30955|18750|18751|110157|80794|13866|14784|18710|208650|13645|14083|26413|15461|20662|20416|13649|18803|11350|12576|12575|11651	http://www.genome.jp/kegg-bin/show_pathway?mmu04012
Endometrial cancer	KEGG PATHWAY	mmu05213	28	51	4.58951e-09	1.17798e-07	18707|18706|18176|320207|18709|18708|56637|26413|74769|26417|22059|17869|16842|12443|30955|110157|15461|19211|13866|14784|18710|12550|13645|20663|20662|13649|21414|11651	http://www.genome.jp/kegg-bin/show_pathway?mmu05213
Non-small cell lung cancer	KEGG PATHWAY	mmu05223	28	53	8.70952e-09	1.74597e-07	242705|18707|18706|18176|320207|18709|18708|26413|74769|26417|22059|234779|12443|30955|18750|18751|110157|15461|13866|14784|18710|13645|20663|20662|13649|18803|12571|11651	http://www.genome.jp/kegg-bin/show_pathway?mmu05223
Acute myeloid leukemia	KEGG PATHWAY	mmu05221	29	57	9.06997e-09	1.74597e-07	18707|18706|18176|320207|18709|18708|56717|15461|74769|26417|18033|17869|16842|12443|26413|30955|12394|110157|19401|18715|14784|18710|16480|14255|18712|20663|20662|21414|11651	http://www.genome.jp/kegg-bin/show_pathway?mmu05221
Fc epsilon RI signaling pathway	KEGG PATHWAY	mmu04664	34	79	1.3657e-08	2.24185e-07	18707|18706|18176|320207|18709|18708|20663|16822|26417|14360|234779|26413|30955|170758|18750|18751|18753|17096|110157|22324|22325|19353|20963|19354|14784|18710|15461|20662|16797|18803|74769|21926|11651|12229	http://www.genome.jp/kegg-bin/show_pathway?mmu04664
B cell receptor signaling pathway	KEGG PATHWAY	mmu04662	33	75	1.45574e-08	2.24185e-07	18707|18706|18176|320207|18709|18708|56637|15461|74769|26417|18033|18018|30955|170758|234779|18751|20963|17096|110157|22324|22325|19353|19354|14784|18710|15170|18021|20663|20662|26413|12517|11651|12229	http://www.genome.jp/kegg-bin/show_pathway?mmu04662
Prostate cancer	KEGG PATHWAY	mmu05215	35	88	4.0827e-08	5.71577e-07	18707|18706|18176|320207|18709|18708|56717|56637|20663|74769|26417|18033|22059|16842|12443|26413|30955|12448|16001|110157|242705|19211|13866|14784|18710|12043|13645|15461|20662|13649|21414|14183|12576|12575|11651	http://www.genome.jp/kegg-bin/show_pathway?mmu05215
Jak-STAT signaling pathway	KEGG PATHWAY	mmu04630	48	152	5.71653e-08	7.33621e-07	19247|13856|18706|320207|18709|18708|20847|20846|12985|60504|16451|18707|16196|16197|16453|16193|12444|16452|12443|12402|30955|54721|15976|15975|20852|229615|80794|15979|15978|14784|18710|17869|18712|15170|16183|208650|12703|12702|16184|20663|20662|12048|83430|17480|74769|11651|16154|16155	http://www.genome.jp/kegg-bin/show_pathway?mmu04630
Pancreatic cancer	KEGG PATHWAY	mmu05212	30	70	1.02755e-07	1.21726e-06	242705|18707|18706|320207|18709|18708|19730|26413|74769|26417|18033|12540|16451|17127|22059|12443|30955|170758|110157|19353|19354|13866|18710|20846|13645|12048|13649|12571|22339|11651	http://www.genome.jp/kegg-bin/show_pathway?mmu05212
Colorectal cancer	KEGG PATHWAY	mmu05210	27	64	5.6245e-07	6.18695e-06	18707|18706|320207|18709|18708|19730|56637|26413|74769|26417|17127|22059|17869|16842|12443|30955|170758|110157|19353|19354|18710|12043|12028|11799|21414|11848|11651	http://www.genome.jp/kegg-bin/show_pathway?mmu05210
VEGF signaling pathway	KEGG PATHWAY	mmu04370	29	75	9.16842e-07	9.41291e-06	18707|18706|18176|320207|18709|18708|26413|74769|20779|26417|12540|18018|234779|30955|170758|18750|18751|110157|19353|19354|18710|14083|18021|15461|18803|19225|19303|22339|11651	http://www.genome.jp/kegg-bin/show_pathway?mmu04370
Pathways in cancer	KEGG PATHWAY	mmu05200	74	321	1.14602e-06	1.10304e-05	242705|11350|18707|18706|18176|320207|12928|18709|18708|14013|56717|56637|229615|20663|74769|20846|21414|18033|12540|16451|17127|16193|234779|17869|16842|12443|12402|30955|12394|12448|18750|18751|16001|110157|22059|80794|19401|19353|19211|19354|13866|110279|14784|18710|19016|16480|19730|12550|12043|13645|14083|18126|26413|54124|15461|20662|12048|12028|13649|208650|14255|11799|18803|14183|12571|12…	http://www.genome.jp/kegg-bin/show_pathway?mmu05200
Chemokine signaling pathway	KEGG PATHWAY	mmu04062	48	177	2.29441e-06	2.07846e-05	18707|18706|18176|21844|12928|18709|18708|20847|20846|56637|12775|74769|20663|26417|18033|12540|16453|16452|18796|18797|26413|30955|19395|14191|18751|18753|17096|110157|22324|22325|19353|110355|19354|14784|18710|14083|16428|15461|20662|20416|277360|12767|19303|12145|11848|320207|20779|11651	http://www.genome.jp/kegg-bin/show_pathway?mmu04062
Fc gamma R-mediated phagocytosis	KEGG PATHWAY	mmu04666	30	89	5.83363e-06	4.991e-05	242687|18707|18706|19264|320207|12928|18709|18708|26413|74769|26417|12540|234779|30955|18750|18751|18753|17096|110157|22324|22325|19353|20963|19354|17357|18717|18710|16797|18803|11651	http://www.genome.jp/kegg-bin/show_pathway?mmu04666
Osteoclast differentiation	KEGG PATHWAY	mmu04380	35	117	9.14674e-06	7.41367e-05	16477|18707|18706|320207|18709|18708|20847|20846|26413|16822|26417|18033|16451|14360|18018|19016|30955|54721|234779|15976|15975|20963|15979|15978|19353|14784|18710|12703|12702|16818|74769|21926|53859|11651|12229	http://www.genome.jp/kegg-bin/show_pathway?mmu04380
Measles	KEGG PATHWAY	mmu05162	37	132	1.73365e-05	0.000133491	18707|12487|18761|18709|18708|20847|20846|56637|74769|18033|16451|14360|16453|16452|16193|12502|12444|12500|12443|18706|30955|12448|15976|15975|22059|15979|15978|18710|12501|16183|208650|16184|54721|12571|12576|320207|11651	http://www.genome.jp/kegg-bin/show_pathway?mmu05162
Melanoma	KEGG PATHWAY	mmu05218	24	71	4.65754e-05	0.000341553	18707|18706|18176|320207|18709|18708|26413|74769|26417|22059|12443|30955|16001|110157|242705|19211|18710|12550|13645|15461|13649|12571|12575|11651	http://www.genome.jp/kegg-bin/show_pathway?mmu05218
Neurotrophin signaling pathway	KEGG PATHWAY	mmu04722	34	128	9.13285e-05	0.0006393	19247|18707|18706|18176|320207|12928|18709|18708|56637|20663|74769|26417|18033|12540|20111|22059|26413|30955|234779|18753|110157|19353|14784|18710|12043|15461|20662|20416|12028|18803|11350|11848|11651|384783	http://www.genome.jp/kegg-bin/show_pathway?mmu04722
Bacterial invasion of epithelial cells	KEGG PATHWAY	mmu05100	22	66	0.000112177	0.000751098	242687|18707|18706|320207|12928|18709|18708|74769|20779|12540|12402|30955|80794|19353|56212|18710|12550|208650|14083|20416|19303|11848	http://www.genome.jp/kegg-bin/show_pathway?mmu05100
Small cell lung cancer	KEGG PATHWAY	mmu05222	25	86	0.000238558	0.00153075	18707|18706|320207|18709|18708|229615|74769|18033|22059|17869|12443|30955|12448|242705|19211|18710|12043|14083|18126|54124|12048|12571|12576|19225|11651	http://www.genome.jp/kegg-bin/show_pathway?mmu05222
Focal adhesion	KEGG PATHWAY	mmu04510	44	196	0.000261795	0.00156798	18707|18706|320207|12928|18709|18708|56637|20663|74769|20779|26417|12540|14360|17907|12444|12443|30955|170758|18750|18751|16001|110157|22324|22325|19353|18717|22339|19354|13866|14784|18710|12043|13645|14083|15461|20662|20416|13649|26413|19045|19303|19211|11848|11651	http://www.genome.jp/kegg-bin/show_pathway?mmu04510
Renal cell carcinoma	KEGG PATHWAY	mmu05211	22	71	0.000264723	0.00156798	19247|18707|18706|18176|320207|12928|18709|18708|26413|74769|26417|12540|30955|110157|19353|14784|18710|20663|20662|22339|15461|11651	http://www.genome.jp/kegg-bin/show_pathway?mmu05211
Bladder cancer	KEGG PATHWAY	mmu05219	16	42	0.000281927	0.00160803	242705|110157|17869|12443|18176|13866|14184|12575|12550|26413|13645|26417|22339|15461|13649|22059	http://www.genome.jp/kegg-bin/show_pathway?mmu05219
Insulin signaling pathway	KEGG PATHWAY	mmu04910	33	137	0.00051948	0.00285714	18707|18706|18176|320207|12928|18709|18708|56717|56637|26413|74769|26417|12402|30955|64930|110157|17347|80794|15461|14784|18710|74370|208650|12703|12702|20663|20662|20416|19045|104215|19309|11651|384783	http://www.genome.jp/kegg-bin/show_pathway?mmu04910
Hepatitis C	KEGG PATHWAY	mmu05160	32	135	0.000788505	0.00418723	18707|18706|18176|320207|18709|18708|20847|20846|56637|15461|74769|26417|18033|16451|54721|22059|30955|15976|15975|110157|14784|18710|229615|13645|12702|20663|20662|13649|26413|12575|21926|11651	http://www.genome.jp/kegg-bin/show_pathway?mmu05160
mTOR signaling pathway	KEGG PATHWAY	mmu04150	17	53	0.000926462	0.00475584	18707|18706|320207|30955|18709|18708|18710|56717|74370|26413|74769|64930|26417|22339|20869|11651|20111	http://www.genome.jp/kegg-bin/show_pathway?mmu04150
Primary immunodeficiency	KEGG PATHWAY	mmu05340	13	34	0.000998734	0.00496145	12525|16818|12501|12526|21354|21355|12504|19264|12500|21939|16453|16197|12229	http://www.genome.jp/kegg-bin/show_pathway?mmu05340
Type II diabetes mellitus	KEGG PATHWAY	mmu04930	16	49	0.00110936	0.00533881	18707|18706|26413|320207|18753|18709|18708|18710|56717|21926|12703|12702|26417|30955|74769|384783	http://www.genome.jp/kegg-bin/show_pathway?mmu04930
Leukocyte transendothelial migration	KEGG PATHWAY	mmu04670	28	116	0.0012879	0.00601021	19247|15894|18706|320207|18709|18708|74769|12540|18707|17907|234779|30955|18750|18751|22324|22325|19353|19354|74734|18613|18710|14083|16428|16408|18803|12767|19303|11848	http://www.genome.jp/kegg-bin/show_pathway?mmu04670
Chagas disease (American trypanosomiasis)	KEGG PATHWAY	mmu05142	25	100	0.00151436	0.00685914	18707|18706|320207|18709|18708|26413|74769|26417|18033|17127|16193|12503|12502|12501|12500|30955|15979|15978|18710|18796|16183|18797|18126|21926|11651	http://www.genome.jp/kegg-bin/show_pathway?mmu05142
HTLV-I infection	KEGG PATHWAY	mmu05166	52	274	0.00222618	0.00979519	66922|17869|107995|15894|18706|18176|320207|18709|18021|56637|74769|18033|15000|16451|18707|16453|18018|17127|16193|12502|12444|12500|12443|17863|30955|21939|22059|53859|242705|18708|16992|14964|18710|12501|16183|15040|16184|15461|12048|12028|16408|16818|15039|14999|60599|12575|18538|21926|15013|15042|11651|22333	http://www.genome.jp/kegg-bin/show_pathway?mmu05166
Thyroid cancer	KEGG PATHWAY	mmu05216	11	29	0.0025234	0.0107945	17869|16842|12443|18176|21414|19016|12550|26413|26417|15461|22059	http://www.genome.jp/kegg-bin/show_pathway?mmu05216
Toxoplasmosis	KEGG PATHWAY	mmu05145	28	126	0.00357699	0.014888	18707|18706|320207|18709|18708|20846|26413|74769|26417|18033|15000|16451|54721|16452|30955|21939|15979|15978|18710|12043|12703|18126|12048|14999|21926|11651|16154|16155	http://www.genome.jp/kegg-bin/show_pathway?mmu05145
Influenza A	KEGG PATHWAY	mmu05164	33	158	0.0038625	0.0156533	15894|18706|320207|18709|18708|20847|20846|56637|26413|74769|26417|18033|15000|16451|18707|16452|16193|18751|30955|54721|18750|15976|15975|110157|53817|15979|15978|18710|12702|14999|21926|11651|22333	http://www.genome.jp/kegg-bin/show_pathway?mmu05164
Phosphatidylinositol signaling system	KEGG PATHWAY	mmu04070	20	80	0.00426833	0.0168544	56077|18796|18717|18707|18706|18803|320207|30955|18709|18708|18710|18750|18751|74769|18797|19211|234779|18718|16439|320404	http://www.genome.jp/kegg-bin/show_pathway?mmu04070
Aldosterone-regulated sodium reabsorption	KEGG PATHWAY	mmu04960	13	42	0.00457884	0.0176285	18707|18706|26413|320207|30955|18709|18708|18710|18750|18751|74769|26417|384783	http://www.genome.jp/kegg-bin/show_pathway?mmu04960
Adherens junction	KEGG PATHWAY	mmu04520	18	71	0.00576009	0.0216354	19353|242687|16842|19354|13866|170758|11848|15170|12550|26413|16001|20779|21414|12540|14360|17127|13649|26417	http://www.genome.jp/kegg-bin/show_pathway?mmu04520
Regulation of actin cytoskeleton	KEGG PATHWAY	mmu04810	40	211	0.00678708	0.0248859	66922|242687|18707|18706|18176|21844|12928|18709|18708|20663|74769|20779|26417|12540|245857|17907|30955|170758|320207|13649|404710|22324|22325|110157|19353|18718|19354|18717|18710|13645|14083|15461|20662|16408|26413|14183|14184|19303|11848|19045	http://www.genome.jp/kegg-bin/show_pathway?mmu04810
Leishmaniasis	KEGG PATHWAY	mmu05140	16	65	0.0111788	0.0400358	26417|21926|26413|17357|14999|20846|15170|18751|19225|18126|18033|15000|16451|16452|15979|15978	http://www.genome.jp/kegg-bin/show_pathway?mmu05140
Carbohydrate digestion and absorption	KEGG PATHWAY	mmu04973	11	38	0.0129815	0.0454354	18796|18707|18706|320207|30955|18709|18708|18710|18751|74769|11651	http://www.genome.jp/kegg-bin/show_pathway?mmu04973
Hematopoietic cell lineage	KEGG PATHWAY	mmu04640	18	82	0.0188827	0.0646208	12525|12490|12501|12481|13856|12505|12504|12502|22042|12526|14255|21926|12985|12500|16184|16196|16197|16193	http://www.genome.jp/kegg-bin/show_pathway?mmu04640
Dorso-ventral axis formation	KEGG PATHWAY	mmu04320	7	22	0.030147	0.100927	14784|14011|26413|26417|20663|20662|13649	http://www.genome.jp/kegg-bin/show_pathway?mmu04320
Toll-like receptor signaling pathway	KEGG PATHWAY	mmu04620	20	101	0.0324178	0.10622	19353|320207|18707|18706|26410|21926|26413|30955|18709|18708|18710|20846|15976|15975|26417|18033|21939|11651|74769|16193	http://www.genome.jp/kegg-bin/show_pathway?mmu04620
Allograft rejection	KEGG PATHWAY	mmu05330	12	51	0.0335048	0.107495	15042|15039|12487|14964|21926|14999|16183|15040|15013|15000|21939|15978	http://www.genome.jp/kegg-bin/show_pathway?mmu05330
Cholinergic synapse	KEGG PATHWAY	mmu04725	21	109	0.0361095	0.113487	18796|16452|18707|18706|18176|12043|26413|30955|18709|18708|18710|320207|18750|18751|74769|18797|26417|15461|14360|16439|11651	http://www.genome.jp/kegg-bin/show_pathway?mmu04725
Graft-versus-host disease	KEGG PATHWAY	mmu05332	12	52	0.0373652	0.115085	15042|15039|12487|14964|21926|14999|16183|15040|15013|15000|16193|15978	http://www.genome.jp/kegg-bin/show_pathway?mmu05332
Transcriptional misregulation in cancer	KEGG PATHWAY	mmu05202	29	164	0.0381497	0.115197	19016|15902|14011|14247|18033|16193|12444|12394|16001|17095|21939|22059|12151|19401|17869|16480|14255|14083|12048|18109|17523|12455|12608|12775|20683|12576|50701|12575|16909	http://www.genome.jp/kegg-bin/show_pathway?mmu05202
Viral myocarditis	KEGG PATHWAY	mmu05416	17	86	0.0464477	0.134961	19353|15042|14999|15894|12443|14964|170758|11350|21939|19354|15040|15013|16408|15000|14360|15039|12487	http://www.genome.jp/kegg-bin/show_pathway?mmu05416
Gap junction	KEGG PATHWAY	mmu04540	17	86	0.0464477	0.134961	12534|18797|18176|26413|14784|18796|20779|18750|18751|13645|20663|26417|15461|20662|16439|13649|110157	http://www.genome.jp/kegg-bin/show_pathway?mmu04540
Type I diabetes mellitus	KEGG PATHWAY	mmu04940	12	56	0.0559285	0.1595	15042|15039|12487|16992|14964|21926|14999|16183|15040|15013|15000|15978	http://www.genome.jp/kegg-bin/show_pathway?mmu04940
African trypanosomiasis	KEGG PATHWAY	mmu05143	8	33	0.0662433	0.185481	18796|18797|15894|21926|18750|18751|15978|16193	http://www.genome.jp/kegg-bin/show_pathway?mmu05143
Apoptosis	KEGG PATHWAY	mmu04210	16	85	0.0709477	0.195106	18707|18706|21926|320207|30955|18709|18708|18710|74769|12043|53859|18033|12048|11651|12028|22059	http://www.genome.jp/kegg-bin/show_pathway?mmu04210
Inositol phosphate metabolism	KEGG PATHWAY	mmu00562	12	59	0.0733441	0.198158	18796|18797|18718|18706|18803|30955|18717|234779|74769|19211|18707|320404	http://www.genome.jp/kegg-bin/show_pathway?mmu00562
Progesterone-mediated oocyte maturation	KEGG PATHWAY	mmu04914	16	86	0.0761673	0.202237	12534|18707|18706|320207|30955|18709|18708|18710|26413|74769|16001|26417|56371|11651|20111|110157	http://www.genome.jp/kegg-bin/show_pathway?mmu04914
Antigen processing and presentation	KEGG PATHWAY	mmu04612	14	76	0.0977313	0.255095	12525|15042|12526|21354|21355|14964|21926|14999|15040|15013|15000|12504|15039|15978	http://www.genome.jp/kegg-bin/show_pathway?mmu04612
GnRH signaling pathway	KEGG PATHWAY	mmu04912	17	98	0.106115	0.272362	18796|18797|18176|26413|14784|20779|18750|18751|18753|20663|26417|12540|15461|20662|16439|13649|110157	http://www.genome.jp/kegg-bin/show_pathway?mmu04912
Cell adhesion molecules (CAMs)	KEGG PATHWAY	mmu04514	23	145	0.130683	0.329921	12481|15894|12487|20737|19264|15000|58205|12525|15042|12526|12504|15040|21939|12490|14964|18613|12550|20343|20345|16408|15039|14999|15013	http://www.genome.jp/kegg-bin/show_pathway?mmu04514
Salmonella infection	KEGG PATHWAY	mmu05132	13	75	0.144434	0.358755	19353|242687|15978|56212|263803|26417|26413|18126|18033|12540|13424|15979|16193	http://www.genome.jp/kegg-bin/show_pathway?mmu05132
Long-term potentiation	KEGG PATHWAY	mmu04720	12	69	0.154084	0.376649	18796|18797|18176|26413|19045|18750|18751|26417|15461|16439|20111|110157	http://www.genome.jp/kegg-bin/show_pathway?mmu04720
Long-term depression	KEGG PATHWAY	mmu04730	12	70	0.164019	0.39467	18796|18797|18176|26413|18750|18751|16001|17096|26417|15461|16439|110157	http://www.genome.jp/kegg-bin/show_pathway?mmu04730
Intestinal immune network for IgA production	KEGG PATHWAY	mmu04672	8	43	0.17454	0.412358	12487|14999|12767|16183|15000|21939|53859|16193	http://www.genome.jp/kegg-bin/show_pathway?mmu04672
Amoebiasis	KEGG PATHWAY	mmu05146	18	115	0.177901	0.412358	18796|18797|18707|18706|21926|320207|30955|18709|18708|18710|18750|18751|74769|14083|18126|18033|15978|16193	http://www.genome.jp/kegg-bin/show_pathway?mmu05146
Axon guidance	KEGG PATHWAY	mmu04360	20	130	0.179403	0.412358	19353|18208|18176|18021|11848|170758|11350|12767|56637|26413|14083|20354|20352|12540|15461|14360|18018|11854|19354|26417	http://www.genome.jp/kegg-bin/show_pathway?mmu04360
Malaria	KEGG PATHWAY	mmu05144	8	45	0.202411	0.458402	15894|18613|21926|12985|21939|15978|16408|16193	http://www.genome.jp/kegg-bin/show_pathway?mmu05144
Herpes simplex infection	KEGG PATHWAY	mmu05168	27	187	0.209856	0.468373	19247|21354|21355|20847|20846|18033|15000|16451|54721|16452|16193|15042|15040|15976|15975|22059|15979|15978|16992|14964|15013|12534|15039|19045|14999|21926|12702	http://www.genome.jp/kegg-bin/show_pathway?mmu05168
Tuberculosis	KEGG PATHWAY	mmu05152	25	173	0.219485	0.482866	20846|26413|20779|26417|18033|15000|16451|16452|16193|16706|20963|110157|15979|15978|12608|12043|18126|12028|83430|14999|21926|11848|11651|16154|16155	http://www.genome.jp/kegg-bin/show_pathway?mmu05152
Cell cycle	KEGG PATHWAY	mmu04110	17	117	0.265788	0.576497	242705|12444|12571|12443|17869|11350|12576|12534|12448|12575|18538|23834|56637|107995|56371|17127|22059	http://www.genome.jp/kegg-bin/show_pathway?mmu04110
Rheumatoid arthritis	KEGG PATHWAY	mmu05323	12	81	0.291317	0.620308	16994|83430|15894|12487|14999|21926|16171|22339|15000|16193|16408|15978	http://www.genome.jp/kegg-bin/show_pathway?mmu05323
Autoimmune thyroid disease	KEGG PATHWAY	mmu05320	10	66	0.294042	0.620308	15042|15039|12487|14964|14999|16183|15040|15013|15000|21939	http://www.genome.jp/kegg-bin/show_pathway?mmu05320
MAPK signaling pathway	KEGG PATHWAY	mmu04010	35	264	0.313551	0.652525	66922|18015|18176|17347|14013|20663|26410|26417|18033|12540|20111|22059|17869|21926|19395|18750|18751|105352|110157|12928|53859|19353|19354|14784|13645|15461|20662|13649|26413|15370|14183|14184|19419|11651|170758	http://www.genome.jp/kegg-bin/show_pathway?mmu04010
Adipocytokine signaling pathway	KEGG PATHWAY	mmu04920	10	68	0.322842	0.662901	19247|16452|20869|18761|56717|21926|12702|18033|11651|384783	http://www.genome.jp/kegg-bin/show_pathway?mmu04920
Asthma	KEGG PATHWAY	mmu05310	4	24	0.352158	0.713583	21926|14999|21939|15000	http://www.genome.jp/kegg-bin/show_pathway?mmu05310
p53 signaling pathway	KEGG PATHWAY	mmu04115	9	67	0.427811	0.847836	12534|19211|12443|12571|12444|12448|12575|12028|22059	http://www.genome.jp/kegg-bin/show_pathway?mmu04115
Prion diseases	KEGG PATHWAY	mmu05020	5	35	0.429424	0.847836	26413|14360|12028|26417|16193	http://www.genome.jp/kegg-bin/show_pathway?mmu05020
Staphylococcus aureus infection	KEGG PATHWAY	mmu05150	6	46	0.48838	0.944448	15894|14999|11537|20345|15000|16408	http://www.genome.jp/kegg-bin/show_pathway?mmu05150
Pertussis	KEGG PATHWAY	mmu05133	9	71	0.490623	0.944448	26417|83430|15900|26413|21926|18126|18033|11848|16193	http://www.genome.jp/kegg-bin/show_pathway?mmu05133
Wnt signaling pathway	KEGG PATHWAY	mmu04310	18	147	0.504024	0.958268	19353|12444|18797|16842|12443|19354|170758|18021|17869|56637|18750|18751|18796|21414|11848|18018|17127|22059	http://www.genome.jp/kegg-bin/show_pathway?mmu04310
Cytokine-cytokine receptor interaction	KEGG PATHWAY	mmu04060	29	240	0.514179	0.965653	13856|21940|12775|12985|16196|16197|60504|16193|15976|15975|21939|15979|15978|16994|22339|16992|83430|16183|13645|16184|13649|14255|17480|12767|21926|16171|12145|16154|16155	http://www.genome.jp/kegg-bin/show_pathway?mmu04060
Melanogenesis	KEGG PATHWAY	mmu04916	12	100	0.544506	1	18796|18797|16842|18176|21414|26413|56637|18750|18751|26417|15461|110157	http://www.genome.jp/kegg-bin/show_pathway?mmu04916
Endocytosis	KEGG PATHWAY	mmu04144	25	212	0.563372	1	16184|20779|12540|17127|15042|15040|12402|58194|16001|69710|80794|110355|14964|18717|208650|13645|15013|22042|15461|13649|15039|14183|12767|14184|11848	http://www.genome.jp/kegg-bin/show_pathway?mmu04144
Maturity onset diabetes of the young	KEGG PATHWAY	mmu04950	3	25	0.589336	1	15378|21405|15376	http://www.genome.jp/kegg-bin/show_pathway?mmu04950
Vascular smooth muscle contraction	KEGG PATHWAY	mmu04270	13	117	0.645333	1	110157|18796|18797|26413|18761|19045|18750|18751|18753|18755|11848|16439|26417	http://www.genome.jp/kegg-bin/show_pathway?mmu04270
Amyotrophic lateral sclerosis (ALS)	KEGG PATHWAY	mmu05014	6	56	0.664384	1	19353|21926|12043|12048|12028|22059	http://www.genome.jp/kegg-bin/show_pathway?mmu05014
TGF-beta signaling pathway	KEGG PATHWAY	mmu04350	9	84	0.675769	1	17869|15902|26413|20683|21926|26417|11848|17127|15978	http://www.genome.jp/kegg-bin/show_pathway?mmu04350
Tight junction	KEGG PATHWAY	mmu04530	14	131	0.698949	1	66922|19211|18176|18761|11848|18750|18751|18753|20779|18755|12540|15461|11651|17907	http://www.genome.jp/kegg-bin/show_pathway?mmu04530
Systemic lupus erythematosus	KEGG PATHWAY	mmu05322	8	77	0.702168	1	12487|14999|50701|21926|15000|21939|319180|15978	http://www.genome.jp/kegg-bin/show_pathway?mmu05322
Circadian rhythm - mammal	KEGG PATHWAY	mmu04710	2	22	0.744289	1	217166|19885	http://www.genome.jp/kegg-bin/show_pathway?mmu04710
Mismatch repair	KEGG PATHWAY	mmu03430	2	22	0.744289	1	18538|68275	http://www.genome.jp/kegg-bin/show_pathway?mmu03430
Proteasome	KEGG PATHWAY	mmu03050	4	43	0.75579	1	16913|26443|16912|15978	http://www.genome.jp/kegg-bin/show_pathway?mmu03050
Non-homologous end-joining	KEGG PATHWAY	mmu03450	1	12	0.770751	1	14375	http://www.genome.jp/kegg-bin/show_pathway?mmu03450
Endocrine and other factor-regulated calcium reabsorption	KEGG PATHWAY	mmu04961	5	54	0.771322	1	18750|18751|18796|18797|13982	http://www.genome.jp/kegg-bin/show_pathway?mmu04961
NOD-like receptor signaling pathway	KEGG PATHWAY	mmu04621	5	57	0.807593	1	26413|21926|26417|18033|16193	http://www.genome.jp/kegg-bin/show_pathway?mmu04621
Pancreatic secretion	KEGG PATHWAY	mmu04972	9	99	0.830148	1	19353|18796|18797|13706|18750|18751|11848|16439|12613	http://www.genome.jp/kegg-bin/show_pathway?mmu04972
Homologous recombination	KEGG PATHWAY	mmu03440	2	27	0.832502	1	68275|12144	http://www.genome.jp/kegg-bin/show_pathway?mmu03440
Oocyte meiosis	KEGG PATHWAY	mmu04114	10	111	0.846943	1	12534|107995|19045|12448|26413|16001|26417|16439|20111|67141	http://www.genome.jp/kegg-bin/show_pathway?mmu04114
Steroid biosynthesis	KEGG PATHWAY	mmu00100	1	16	0.854322	1	12613	http://www.genome.jp/kegg-bin/show_pathway?mmu00100
Retrograde endocannabinoid signaling	KEGG PATHWAY	mmu04723	8	94	0.866867	1	18796|18797|26413|18750|18751|19225|26417|16439	http://www.genome.jp/kegg-bin/show_pathway?mmu04723
Basal cell carcinoma	KEGG PATHWAY	mmu05217	4	55	0.889186	1	22059|16842|56637|21414	http://www.genome.jp/kegg-bin/show_pathway?mmu05217
Serotonergic synapse	KEGG PATHWAY	mmu04726	11	132	0.909516	1	18796|18797|18176|26413|18750|18751|19225|26417|15461|16439|110157	http://www.genome.jp/kegg-bin/show_pathway?mmu04726
DNA replication	KEGG PATHWAY	mmu03030	2	35	0.917906	1	18538|68275	http://www.genome.jp/kegg-bin/show_pathway?mmu03030
Gastric acid secretion	KEGG PATHWAY	mmu04971	5	73	0.930511	1	18750|18751|16439|18797|18796	http://www.genome.jp/kegg-bin/show_pathway?mmu04971
Fatty acid elongation	KEGG PATHWAY	mmu00062	1	23	0.934129	1	54325	http://www.genome.jp/kegg-bin/show_pathway?mmu00062
Salivary secretion	KEGG PATHWAY	mmu04970	5	74	0.935103	1	18750|18751|16439|18797|18796	http://www.genome.jp/kegg-bin/show_pathway?mmu04970
Phagosome	KEGG PATHWAY	mmu04145	13	160	0.937703	1	19353|15042|15039|21354|21355|14964|14999|15040|22042|15013|15000|13424|17523	http://www.genome.jp/kegg-bin/show_pathway?mmu04145
Glycerolipid metabolism	KEGG PATHWAY	mmu00561	3	54	0.951852	1	56077|67512|12613	http://www.genome.jp/kegg-bin/show_pathway?mmu00561
ABC transporters	KEGG PATHWAY	mmu02010	2	42	0.957167	1	21354|21355	http://www.genome.jp/kegg-bin/show_pathway?mmu02010
Ubiquitin mediated proteolysis	KEGG PATHWAY	mmu04120	9	126	0.959607	1	107995|12402|229615|208650|12703|12702|217342|56371|80794	http://www.genome.jp/kegg-bin/show_pathway?mmu04120
Nucleotide excision repair	KEGG PATHWAY	mmu03420	2	43	0.961031	1	18538|68275	http://www.genome.jp/kegg-bin/show_pathway?mmu03420
Legionellosis	KEGG PATHWAY	mmu05134	3	57	0.962562	1	21926|18033|16193	http://www.genome.jp/kegg-bin/show_pathway?mmu05134
Fat digestion and absorption	KEGG PATHWAY	mmu04975	2	44	0.964559	1	67512|12613	http://www.genome.jp/kegg-bin/show_pathway?mmu04975
Fanconi anemia pathway	KEGG PATHWAY	mmu03460	2	45	0.967779	1	68275|12144	http://www.genome.jp/kegg-bin/show_pathway?mmu03460
Glutamatergic synapse	KEGG PATHWAY	mmu04724	8	122	0.973899	1	110355|18796|18797|26413|18750|18751|26417|16439	http://www.genome.jp/kegg-bin/show_pathway?mmu04724
Base excision repair	KEGG PATHWAY	mmu03410	1	33	0.978813	1	18538	http://www.genome.jp/kegg-bin/show_pathway?mmu03410
SNARE interactions in vesicular transport	KEGG PATHWAY	mmu04130	1	33	0.978813	1	22317	http://www.genome.jp/kegg-bin/show_pathway?mmu04130
Regulation of autophagy	KEGG PATHWAY	mmu04140	1	34	0.981086	1	15978	http://www.genome.jp/kegg-bin/show_pathway?mmu04140
Dopaminergic synapse	KEGG PATHWAY	mmu04728	8	127	0.981096	1	18796|18797|19045|56637|18750|18751|16439|11651	http://www.genome.jp/kegg-bin/show_pathway?mmu04728
Glycine, serine and threonine metabolism	KEGG PATHWAY	mmu00260	1	36	0.984926	1	236539	http://www.genome.jp/kegg-bin/show_pathway?mmu00260
Calcium signaling pathway	KEGG PATHWAY	mmu04020	12	176	0.985001	1	234779|18796|18797|18803|13866|18750|18751|18126|16439|22333|320404|13649	http://www.genome.jp/kegg-bin/show_pathway?mmu04020
RIG-I-like receptor signaling pathway	KEGG PATHWAY	mmu04622	3	68	0.98556	1	21926|23988|18033	http://www.genome.jp/kegg-bin/show_pathway?mmu04622
Fructose and mannose metabolism	KEGG PATHWAY	mmu00051	1	37	0.986543	1	319801	http://www.genome.jp/kegg-bin/show_pathway?mmu00051
Arrhythmogenic right ventricular cardiomyopathy (ARVC)	KEGG PATHWAY	mmu05412	3	73	0.990759	1	16842|16480|21414	http://www.genome.jp/kegg-bin/show_pathway?mmu05412
Cytosolic DNA-sensing pathway	KEGG PATHWAY	mmu04623	2	59	0.991762	1	18033|16193	http://www.genome.jp/kegg-bin/show_pathway?mmu04623
Vasopressin-regulated water reabsorption	KEGG PATHWAY	mmu04962	1	42	0.992371	1	13424	http://www.genome.jp/kegg-bin/show_pathway?mmu04962
Cocaine addiction	KEGG PATHWAY	mmu05030	1	42	0.992371	1	18033	http://www.genome.jp/kegg-bin/show_pathway?mmu05030
mRNA surveillance pathway	KEGG PATHWAY	mmu03015	3	78	0.994128	1	98985|19045|53817	http://www.genome.jp/kegg-bin/show_pathway?mmu03015
Starch and sucrose metabolism	KEGG PATHWAY	mmu00500	1	45	0.994573	1	19309	http://www.genome.jp/kegg-bin/show_pathway?mmu00500
Glycerophospholipid metabolism	KEGG PATHWAY	mmu00564	3	83	0.996292	1	56077|67512|13026	http://www.genome.jp/kegg-bin/show_pathway?mmu00564
GABAergic synapse	KEGG PATHWAY	mmu04727	3	84	0.99662	1	18750|18751|20779	http://www.genome.jp/kegg-bin/show_pathway?mmu04727
Bile secretion	KEGG PATHWAY	mmu04976	2	69	0.996973	1	20186|106407	http://www.genome.jp/kegg-bin/show_pathway?mmu04976
Hedgehog signaling pathway	KEGG PATHWAY	mmu04340	1	54	0.998047	1	56637	http://www.genome.jp/kegg-bin/show_pathway?mmu04340
Arginine and proline metabolism	KEGG PATHWAY	mmu00330	1	55	0.998257	1	18126	http://www.genome.jp/kegg-bin/show_pathway?mmu00330
Taste transduction	KEGG PATHWAY	mmu04742	1	60	0.999012	1	18796	http://www.genome.jp/kegg-bin/show_pathway?mmu04742
Hypertrophic cardiomyopathy (HCM)	KEGG PATHWAY	mmu05410	2	82	0.999196	1	21926|16193	http://www.genome.jp/kegg-bin/show_pathway?mmu05410
RNA degradation	KEGG PATHWAY	mmu03018	1	62	0.999213	1	12227	http://www.genome.jp/kegg-bin/show_pathway?mmu03018
Huntington's disease	KEGG PATHWAY	mmu05016	8	172	0.999244	1	18796|18797|22333|20683|19016|73916|12028|22059	http://www.genome.jp/kegg-bin/show_pathway?mmu05016
Ribosome biogenesis in eukaryotes	KEGG PATHWAY	mmu03008	1	68	0.999602	1	21453	http://www.genome.jp/kegg-bin/show_pathway?mmu03008
Alzheimer's disease	KEGG PATHWAY	mmu05010	7	168	0.999645	1	18796|18797|26413|56637|21926|26417|16439	http://www.genome.jp/kegg-bin/show_pathway?mmu05010
Peroxisome	KEGG PATHWAY	mmu04146	1	73	0.999775	1	18126	http://www.genome.jp/kegg-bin/show_pathway?mmu04146
Complement and coagulation cascades	KEGG PATHWAY	mmu04610	1	73	0.999775	1	11537	http://www.genome.jp/kegg-bin/show_pathway?mmu04610
Protein digestion and absorption	KEGG PATHWAY	mmu04974	1	75	0.99982	1	13706	http://www.genome.jp/kegg-bin/show_pathway?mmu04974
PPAR signaling pathway	KEGG PATHWAY	mmu03320	1	77	0.999857	1	19016	http://www.genome.jp/kegg-bin/show_pathway?mmu03320
Arachidonic acid metabolism	KEGG PATHWAY	mmu00590	1	80	0.999898	1	19225	http://www.genome.jp/kegg-bin/show_pathway?mmu00590
Spliceosome	KEGG PATHWAY	mmu03040	2	104	0.999919	1	53817|15382	http://www.genome.jp/kegg-bin/show_pathway?mmu03040
ECM-receptor interaction	KEGG PATHWAY	mmu04512	1	84	0.999935	1	12505	http://www.genome.jp/kegg-bin/show_pathway?mmu04512
Dilated cardiomyopathy	KEGG PATHWAY	mmu05414	1	89	0.999963	1	21926	http://www.genome.jp/kegg-bin/show_pathway?mmu05414
RNA transport	KEGG PATHWAY	mmu03013	3	144	0.99999	1	21335|53817|227720	http://www.genome.jp/kegg-bin/show_pathway?mmu03013
Parkinson's disease	KEGG PATHWAY	mmu05012	1	118	0.999999	1	22333	http://www.genome.jp/kegg-bin/show_pathway?mmu05012
Protein processing in endoplasmic reticulum	KEGG PATHWAY	mmu04141	2	154	1	1	12043|12028	http://www.genome.jp/kegg-bin/show_pathway?mmu04141
Neuroactive ligand-receptor interaction	KEGG PATHWAY	mmu04080	1	261	1	1	21833	http://www.genome.jp/kegg-bin/show_pathway?mmu04080
Metabolic pathways	KEGG PATHWAY	mmu01100	13	1130	1	1	234779|18796|18797|236539|18803|18717|56077|19225|13026|67512|12613|320404|18126	http://www.genome.jp/kegg-bin/show_pathway?mmu01100

## Sheet: Pik-B=0.025
#Term	Database	Id	Sample number	Background number	P-Value	Corrected P-Value	Genes	Hyperlink
T cell receptor signaling pathway	KEGG PATHWAY	mmu04660	61	108	7.53493e-14	1.16038e-11	16476|18707|12487|18176|19264|18761|18709|18708|56637|18035|20663|16822|26416|26417|18033|12540|14360|18018|16191|18706|12503|12502|12501|12500|12504|12402|30955|12567|320207|53859|110157|22324|22325|15978|12525|16818|18710|14784|16653|15170|16183|208650|12526|16428|26413|18021|15461|20662|26415|16797|16153|21926|18803|26410|80794|19419|14281|11848|11652|11651|74769	http://www.genome.jp/kegg-bin/show_pathway?mmu04660
Chronic myeloid leukemia	KEGG PATHWAY	mmu05220	46	73	5.36389e-12	4.1302e-10	19247|11350|18707|18706|18176|12929|12928|18709|18708|14013|18035|20663|17128|26417|18033|20416|17127|22059|17869|12443|12402|30955|12394|12567|320207|19645|110157|80794|242705|18710|110279|14784|16653|208650|15461|20662|12048|26413|12571|12576|74769|13555|12575|11652|17246|11651	http://www.genome.jp/kegg-bin/show_pathway?mmu05220
Glioma	KEGG PATHWAY	mmu05214	39	65	6.21031e-10	3.18796e-08	18707|18706|18176|320207|18709|18708|56717|20663|74769|26417|22059|234779|12443|26413|30955|12567|18750|18751|16000|16001|19645|110157|242705|19211|18710|14784|16653|13645|15461|20662|20416|13649|18803|12571|13555|12575|11652|17246|11651	http://www.genome.jp/kegg-bin/show_pathway?mmu05214
Prostate cancer	KEGG PATHWAY	mmu05215	44	88	3.86075e-09	1.48639e-07	18707|18706|18176|320207|18709|18708|18710|56717|56637|18035|20663|74769|26417|18033|22059|16842|12443|26413|30955|12448|12566|16000|16001|19645|110157|242705|14784|13866|11835|16653|12043|13645|15461|20662|13649|21414|14183|12576|13555|12575|19211|11652|17246|11651	http://www.genome.jp/kegg-bin/show_pathway?mmu05215
B cell receptor signaling pathway	KEGG PATHWAY	mmu04662	40	75	4.8738e-09	1.50113e-07	16331|12478|18707|18706|18176|16476|320207|18709|18708|56637|18035|20663|74769|26417|18033|18018|30955|170758|234779|18751|20963|17096|110157|22324|22325|19353|19354|18710|14784|16653|15170|18021|15461|20662|26413|12517|14281|11652|11651|12229	http://www.genome.jp/kegg-bin/show_pathway?mmu04662
Non-small cell lung cancer	KEGG PATHWAY	mmu05223	33	53	6.4691e-09	1.6604e-07	18707|18706|18176|320207|18709|18708|18710|20663|74769|26417|22059|234779|12443|26413|30955|12567|18750|18751|19645|110157|242705|13866|14784|16653|13645|15461|20662|13649|18803|12571|13555|11652|11651	http://www.genome.jp/kegg-bin/show_pathway?mmu05223
Fc epsilon RI signaling pathway	KEGG PATHWAY	mmu04664	40	79	1.48358e-08	3.26389e-07	16331|18707|18706|18176|320207|18709|18708|20663|16822|26416|26417|26415|14360|16191|234779|26413|30955|170758|18750|18751|18753|17096|110157|22324|22325|19353|20963|19354|16653|14784|18710|15461|20662|16797|18803|74769|21926|11652|11651|12229	http://www.genome.jp/kegg-bin/show_pathway?mmu04664
Pathways in cancer	KEGG PATHWAY	mmu05200	98	321	1.78468e-08	3.43551e-07	16476|14173|12929|12928|20846|56637|14268|19016|16842|12402|234779|19645|19401|11835|54124|17395|18803|14183|14184|13555|17246|18176|229615|26413|26417|17869|12394|110157|19353|19354|13866|110279|19211|16653|16480|208650|11350|14281|22030|22034|18211|17128|12448|14632|17127|12443|12567|12566|18750|18751|16000|16001|14784|19730|14255|13645|18126|12978|15461|12028|13649|12579|12571|12576|12575|1922…	http://www.genome.jp/kegg-bin/show_pathway?mmu05200
ErbB signaling pathway	KEGG PATHWAY	mmu04012	41	87	4.65225e-08	7.96052e-07	16476|18707|18706|18176|12929|12928|18709|18708|18710|56717|56637|20663|74769|20779|26417|234779|17869|12402|30955|18750|18751|110157|80794|320207|13866|14784|16653|208650|13645|14083|26413|15461|20662|20416|13649|18803|11350|12576|12575|11652|11651	http://www.genome.jp/kegg-bin/show_pathway?mmu04012
Pancreatic cancer	KEGG PATHWAY	mmu05212	36	70	5.68317e-08	8.75209e-07	242705|18707|18706|320207|18709|18708|18710|19730|26413|17128|26417|18033|12540|16451|17127|22059|12443|30955|170758|12567|19645|110157|19353|19354|13866|16653|20846|13645|12048|13649|12571|74769|13555|22339|11652|11651	http://www.genome.jp/kegg-bin/show_pathway?mmu05212
Endometrial cancer	KEGG PATHWAY	mmu05213	30	51	7.95162e-08	1.11323e-06	18707|18706|18176|320207|18709|18708|18710|56637|20663|74769|26417|22059|17869|16842|12443|26413|30955|110157|19211|13866|14784|16653|12550|13645|15461|20662|13649|21414|11652|11651	http://www.genome.jp/kegg-bin/show_pathway?mmu05213
Osteoclast differentiation	KEGG PATHWAY	mmu04380	48	117	1.02944e-07	1.32111e-06	16477|16476|18707|18706|320207|18709|18708|20847|20846|18035|26413|16822|26416|26417|18033|26415|16451|14360|18018|19016|30955|54721|234779|15976|15975|20963|22034|21937|15979|15978|19353|14784|18710|12703|12702|12978|16818|22030|22177|21926|53859|14281|16176|16177|11652|11651|74769|12229	http://www.genome.jp/kegg-bin/show_pathway?mmu04380
Acute myeloid leukemia	KEGG PATHWAY	mmu05221	31	57	1.82492e-07	2.10283e-06	18707|18706|18176|320207|18709|18708|56717|20663|74769|26417|18033|17869|16842|12443|26413|30955|12394|110157|18715|19401|16653|14784|18710|16480|14255|18712|15461|20662|21414|11652|11651	http://www.genome.jp/kegg-bin/show_pathway?mmu05221
Colorectal cancer	KEGG PATHWAY	mmu05210	33	64	1.91167e-07	2.10283e-06	16476|18707|18706|320207|18709|18708|19730|56637|26413|17128|26417|17127|22059|17869|16842|12443|30955|170758|110157|19353|19354|16653|18710|12043|12028|12367|11799|21414|74769|14281|11848|11652|11651	http://www.genome.jp/kegg-bin/show_pathway?mmu05210
Natural killer cell mediated cytotoxicity	KEGG PATHWAY	mmu04650	49	125	2.28817e-07	2.34919e-06	19247|15894|18706|18176|320207|18707|18708|20663|16822|26417|14360|18018|12503|234779|15040|12506|18751|26413|30955|170758|19354|18750|15976|15975|20963|110157|22324|18709|15979|15978|19353|14964|18710|14784|16653|15170|18021|15461|20662|20416|16408|12367|16818|18803|16797|22177|22325|21926|74769	http://www.genome.jp/kegg-bin/show_pathway?mmu04650
Jak-STAT signaling pathway	KEGG PATHWAY	mmu04630	54	152	7.12508e-07	6.85789e-06	19247|13856|13857|320207|18709|18708|20847|20846|12985|60504|16451|18707|16196|16197|16191|16193|12444|12445|12443|12402|18706|54721|15976|15975|20852|16168|229615|80794|15979|15978|14784|18710|17869|16453|15170|16183|208650|12703|12702|18712|16184|20663|20662|12048|83430|11651|17480|16452|74769|30955|11652|16153|16154|16155	http://www.genome.jp/kegg-bin/show_pathway?mmu04630
Chagas disease (American trypanosomiasis)	KEGG PATHWAY	mmu05142	40	100	1.90574e-06	1.72637e-05	16476|18707|18706|14678|320207|18709|18708|18035|26413|12633|26416|26417|18033|26415|22034|17127|16193|12503|12502|12501|12500|21898|30955|18798|21937|15979|15978|18795|18710|18796|16183|18797|18126|11651|74769|21926|14281|16176|11652|16153	http://www.genome.jp/kegg-bin/show_pathway?mmu05142
Melanoma	KEGG PATHWAY	mmu05218	32	71	2.81799e-06	2.41094e-05	18707|18706|18176|14173|320207|18709|18708|26413|74769|26417|22059|12443|30955|12567|16000|16001|19645|110157|242705|16653|19211|18710|12550|13645|15461|13649|12571|13555|12575|11652|17246|11651	http://www.genome.jp/kegg-bin/show_pathway?mmu05218
VEGF signaling pathway	KEGG PATHWAY	mmu04370	33	75	2.98409e-06	2.41868e-05	18707|18706|18176|320207|18709|18708|26413|74769|20779|26417|12540|18018|234779|30955|170758|18750|18751|110157|19353|19354|16653|18710|14083|18021|15461|26415|18803|19225|19303|22339|11652|26416|11651	http://www.genome.jp/kegg-bin/show_pathway?mmu04370
Small cell lung cancer	KEGG PATHWAY	mmu05222	35	86	6.03181e-06	4.64449e-05	22030|18707|18706|320207|18709|18708|229615|18035|74769|14268|12567|18033|22034|22059|17869|12443|30955|12448|12566|19645|242705|19211|18710|12043|14083|18126|54124|12048|12579|12571|12576|13555|19225|11652|11651	http://www.genome.jp/kegg-bin/show_pathway?mmu05222
Chemokine signaling pathway	KEGG PATHWAY	mmu04062	56	177	8.16956e-06	5.99101e-05	18707|18706|18176|14678|12929|12928|18709|18708|20847|20846|56637|15945|18035|12775|74769|20663|26417|18033|12540|16453|16452|18795|18796|18797|26413|30955|19395|14191|18798|18751|18753|17096|110157|22324|22325|19353|110355|320207|19354|18710|14784|16653|14083|16428|15461|20662|20416|277360|12767|19303|12145|11848|11652|20779|21844|11651	http://www.genome.jp/kegg-bin/show_pathway?mmu04062
Measles	KEGG PATHWAY	mmu05162	45	132	1.36003e-05	9.52023e-05	18707|12487|18761|18709|18708|20847|20846|56637|18035|74769|12567|18033|16451|14360|16453|16452|16193|12502|12444|12445|12443|21898|18706|30955|12448|12566|15976|15975|22034|22059|15979|15978|320207|18710|12501|16183|208650|12500|16184|54721|12571|12576|16176|11652|11651	http://www.genome.jp/kegg-bin/show_pathway?mmu05162
Neurotrophin signaling pathway	KEGG PATHWAY	mmu04722	44	128	1.4275e-05	9.55802e-05	16476|19247|18707|18706|18176|12929|12928|18709|18708|18211|56637|18035|20663|74769|26416|26417|18033|12540|22034|20111|22059|26413|30955|234779|320207|18753|110157|19353|18710|14784|16653|12043|16367|26415|15461|20662|20416|12028|18803|11350|11848|11652|11651|384783	http://www.genome.jp/kegg-bin/show_pathway?mmu04722
Bladder cancer	KEGG PATHWAY	mmu05219	22	42	1.6751e-05	0.000107486	18176|26413|26417|22059|17869|12443|12567|19645|110157|242705|13866|16653|12550|13645|15461|17395|13649|14184|13555|12575|22339|17246	http://www.genome.jp/kegg-bin/show_pathway?mmu05219
Fc gamma R-mediated phagocytosis	KEGG PATHWAY	mmu04666	33	89	4.94004e-05	0.000300287	16331|242687|18707|18706|19264|12929|12928|18709|18708|26413|74769|26417|12540|234779|320207|30955|18750|18751|18753|17096|110157|22324|22325|19353|20963|19354|17357|18717|18710|16797|18803|11652|11651	http://www.genome.jp/kegg-bin/show_pathway?mmu04666
Leishmaniasis	KEGG PATHWAY	mmu05140	27	65	5.06978e-05	0.000300287	16476|22034|26415|20846|18035|26413|26416|26417|18033|15000|16451|16452|21898|18751|17357|15979|15978|14969|15170|18126|14998|14999|21926|19225|14281|16176|16153	http://www.genome.jp/kegg-bin/show_pathway?mmu05140
Toxoplasmosis	KEGG PATHWAY	mmu05145	40	126	0.000141763	0.000808575	18707|18706|14678|320207|18709|18708|20846|18035|26413|74769|26416|26417|18033|15000|16451|22034|16452|21898|30955|54721|21937|21939|15979|15978|14969|18710|12043|12703|18126|12048|26415|12367|11651|14998|14999|21926|11652|16153|16154|16155	http://www.genome.jp/kegg-bin/show_pathway?mmu05145
HTLV-I infection	KEGG PATHWAY	mmu05166	70	274	0.000223652	0.00123008	66922|16476|17869|107995|15894|18706|18176|320207|18709|18021|56637|18035|17128|18033|15000|16451|18707|16453|18018|17127|16193|12257|12502|12444|12445|12443|17863|30955|22433|12567|15040|53859|19645|21937|16168|22059|16177|242705|18708|12500|16992|14964|18710|14969|16653|12501|16183|15013|16184|15461|12048|12028|16408|16818|12579|21939|15039|14998|14999|60599|74769|13555|12575|18538|21926|14281|…	http://www.genome.jp/kegg-bin/show_pathway?mmu05166
Bacterial invasion of epithelial cells	KEGG PATHWAY	mmu05100	25	66	0.000297872	0.0015818	242687|18707|18706|12929|12928|18709|18708|74769|20779|12540|12402|30955|320207|11461|80794|19353|56212|18710|12550|208650|14083|20416|19303|11848|14268	http://www.genome.jp/kegg-bin/show_pathway?mmu05100
Renal cell carcinoma	KEGG PATHWAY	mmu05211	26	71	0.000348064	0.00178673	16476|19247|18707|18706|18176|12929|12928|18709|18708|26413|74769|20663|26417|12540|30955|320207|110157|19353|18710|14784|16653|15461|20662|22339|11652|11651	http://www.genome.jp/kegg-bin/show_pathway?mmu05211
Influenza A	KEGG PATHWAY	mmu05164	45	158	0.000429439	0.00213334	16476|15894|18706|320207|18709|18708|20847|20846|56637|15945|18035|26413|74769|26416|26417|18033|15000|16451|18707|16452|16193|18751|30955|54721|18750|15976|15975|11461|110157|21937|53817|15979|15978|14969|18710|12702|26415|21898|14998|14999|21926|16176|11652|11651|22333	http://www.genome.jp/kegg-bin/show_pathway?mmu05164
Hepatitis C	KEGG PATHWAY	mmu05160	40	135	0.000456342	0.00219614	22030|18707|18706|18176|320207|18709|18708|20847|20846|56637|18035|20663|74769|26416|26417|18033|26415|16451|22034|22059|30955|54721|15976|15975|110157|21937|16653|14784|18710|229615|13645|12702|15461|20662|13649|26413|12575|21926|11652|11651	http://www.genome.jp/kegg-bin/show_pathway?mmu05160
Insulin signaling pathway	KEGG PATHWAY	mmu04910	40	137	0.000580743	0.00271014	16331|18707|18706|18176|16337|12929|12928|18709|18708|56717|56637|20663|74769|26417|320207|12402|30955|20528|64930|110157|17347|80794|18710|14784|16653|74370|208650|12703|12702|16367|15461|20662|20416|26413|19045|104215|11652|19309|11651|384783	http://www.genome.jp/kegg-bin/show_pathway?mmu04910
Toll-like receptor signaling pathway	KEGG PATHWAY	mmu04620	32	101	0.000642545	0.00291035	16476|18707|18706|320207|18709|18708|20846|15945|18035|26413|26410|26416|26417|18033|26415|22034|16193|12524|21898|30955|15976|15975|21939|19353|18710|12519|74769|21926|14281|16176|11652|11651	http://www.genome.jp/kegg-bin/show_pathway?mmu04620
Focal adhesion	KEGG PATHWAY	mmu04510	51	196	0.0010602	0.0046649	16476|18707|18706|12929|12928|18709|18708|56637|20663|74769|14268|26417|12540|14360|17907|12444|12445|12443|30955|170758|18750|18751|16000|16001|11461|110157|22324|22325|19353|18717|22339|19354|13866|14784|18710|12043|13645|14083|15461|20662|20416|13649|26413|19045|320207|19303|19211|11848|11652|20779|11651	http://www.genome.jp/kegg-bin/show_pathway?mmu04510
Type II diabetes mellitus	KEGG PATHWAY	mmu04930	19	49	0.00121532	0.00519886	320207|18707|18706|16337|20528|18753|18709|18708|18710|56717|21926|12703|12702|16367|26417|26413|30955|74769|384783	http://www.genome.jp/kegg-bin/show_pathway?mmu04930
Leukocyte transendothelial migration	KEGG PATHWAY	mmu04670	34	116	0.00136223	0.00566981	19247|15894|18706|14678|320207|18709|18708|74769|26416|12540|18707|17907|234779|30955|18750|18751|11461|22324|22325|19353|21838|19354|74734|18613|18710|14083|16428|26415|17395|16408|18803|12767|19303|11848	http://www.genome.jp/kegg-bin/show_pathway?mmu04670
Primary immunodeficiency	KEGG PATHWAY	mmu05340	15	34	0.00142317	0.00576757	12525|16818|12501|12500|21354|21355|19374|12504|19264|12478|12526|21939|16453|16197|12229	http://www.genome.jp/kegg-bin/show_pathway?mmu05340
Aldosterone-regulated sodium reabsorption	KEGG PATHWAY	mmu04960	17	42	0.0014921	0.00589188	320207|18707|18706|16337|26413|18710|18709|18708|16653|74769|18750|18751|16000|16367|26417|30955|384783	http://www.genome.jp/kegg-bin/show_pathway?mmu04960
mTOR signaling pathway	KEGG PATHWAY	mmu04150	19	53	0.00251513	0.00968324	18707|18706|320207|30955|18709|18708|18710|56717|74370|26413|16000|64930|26417|22339|11652|20869|11651|20111|74769	http://www.genome.jp/kegg-bin/show_pathway?mmu04150
Thyroid cancer	KEGG PATHWAY	mmu05216	13	29	0.0025995	0.00976398	17869|16842|12443|18176|21414|18211|16653|19016|12550|26413|26417|15461|22059	http://www.genome.jp/kegg-bin/show_pathway?mmu05216
Hematopoietic cell lineage	KEGG PATHWAY	mmu04640	25	82	0.00361898	0.0132068	12481|13856|13857|22042|12985|16196|16197|16191|16193|12525|12502|12501|12526|12505|12504|12490|14969|14255|12500|12978|16184|12478|21926|16176|16177	http://www.genome.jp/kegg-bin/show_pathway?mmu04640
Allograft rejection	KEGG PATHWAY	mmu05330	18	51	0.00368761	0.0132068	12524|15039|12487|14964|21926|14969|14999|16191|16183|15040|15013|15042|15000|21939|15978|14998|16153|12519	http://www.genome.jp/kegg-bin/show_pathway?mmu05330
Apoptosis	KEGG PATHWAY	mmu04210	25	85	0.00529903	0.0185466	22030|18707|18706|320207|18709|18708|18211|18035|12633|18033|22059|30955|21937|53859|18710|12043|12048|12028|12367|74769|21926|16176|16177|11652|11651	http://www.genome.jp/kegg-bin/show_pathway?mmu04210
African trypanosomiasis	KEGG PATHWAY	mmu05143	13	33	0.00619094	0.0211868	18795|18796|18797|15894|15978|21926|20339|18798|18750|18751|16176|16153|16193	http://www.genome.jp/kegg-bin/show_pathway?mmu05143
Intestinal immune network for IgA production	KEGG PATHWAY	mmu04672	15	43	0.00833066	0.0278896	12524|12487|14969|14999|12767|21939|16191|16183|53859|16193|15000|16168|16153|14998|12519	http://www.genome.jp/kegg-bin/show_pathway?mmu04672
Graft-versus-host disease	KEGG PATHWAY	mmu05332	17	52	0.00864827	0.0283369	12524|15039|12487|14964|21926|14969|14999|16183|15040|15013|16176|15042|15000|16193|15978|14998|12519	http://www.genome.jp/kegg-bin/show_pathway?mmu05332
Phosphatidylinositol signaling system	KEGG PATHWAY	mmu04070	23	80	0.00905754	0.0290596	16331|18707|18706|320207|18709|18708|18750|74769|16439|18795|18796|18797|30955|18798|234779|18751|320404|19211|18718|18717|18710|18803|56077	http://www.genome.jp/kegg-bin/show_pathway?mmu04070
Adherens junction	KEGG PATHWAY	mmu04520	21	71	0.00954084	0.0299855	19353|242687|16842|16337|13866|170758|11848|20779|15170|12550|26413|17128|16001|11461|21414|12540|19354|14360|17127|13649|26417	http://www.genome.jp/kegg-bin/show_pathway?mmu04520
Progesterone-mediated oocyte maturation	KEGG PATHWAY	mmu04914	24	86	0.0104261	0.0321124	18707|18706|14678|320207|18709|18708|26413|74769|26416|26417|26415|12428|20111|30955|12566|16000|16001|110157|56371|16653|18710|12534|11652|11651	http://www.genome.jp/kegg-bin/show_pathway?mmu04914
Type I diabetes mellitus	KEGG PATHWAY	mmu04940	17	56	0.0152264	0.0459778	12524|15039|12487|16992|14964|21926|14969|14999|16183|15040|15013|16176|15042|15000|15978|14998|12519	http://www.genome.jp/kegg-bin/show_pathway?mmu04940
Viral myocarditis	KEGG PATHWAY	mmu05416	23	86	0.0176534	0.0515423	11350|15894|12487|15000|14360|12524|15040|12443|170758|19354|11461|21939|19353|14964|14969|15013|16408|12367|15039|12519|14998|14999|15042	http://www.genome.jp/kegg-bin/show_pathway?mmu05416
Dorso-ventral axis formation	KEGG PATHWAY	mmu04320	9	22	0.0177386	0.0515423	14784|16653|14011|26413|26417|20663|20662|18128|13649	http://www.genome.jp/kegg-bin/show_pathway?mmu04320
Cholinergic synapse	KEGG PATHWAY	mmu04725	27	109	0.0232426	0.0662845	18707|18706|18176|14678|320207|18709|18708|26413|74769|26417|14360|16439|16452|18795|18796|18797|30955|18798|18750|18751|16653|18710|12043|15461|14281|11652|11651	http://www.genome.jp/kegg-bin/show_pathway?mmu04725
Pertussis	KEGG PATHWAY	mmu05133	19	71	0.028969	0.0800569	12367|16476|83430|22034|15900|14678|26413|21898|26417|21926|14281|16176|18126|18033|11848|26416|16153|26415|16193	http://www.genome.jp/kegg-bin/show_pathway?mmu05133
Rheumatoid arthritis	KEGG PATHWAY	mmu05323	21	81	0.0291116	0.0800569	16994|12524|16171|15894|12487|16476|14969|14999|21898|21926|14281|16176|16408|22339|15000|83430|16168|15978|14998|16193|12519	http://www.genome.jp/kegg-bin/show_pathway?mmu05323
Carbohydrate digestion and absorption	KEGG PATHWAY	mmu04973	12	38	0.0303838	0.0820897	18796|18707|18706|320207|30955|18709|18708|18710|18751|74769|11652|11651	http://www.genome.jp/kegg-bin/show_pathway?mmu04973
Regulation of actin cytoskeleton	KEGG PATHWAY	mmu04810	45	211	0.0349327	0.0927525	66922|242687|18707|18706|18176|14173|12929|12928|18709|18708|20663|74769|14268|26417|12540|245857|17907|320207|30955|170758|21844|11461|13649|404710|22324|22325|110157|19353|18718|19354|18710|18717|16653|13645|14083|15461|20662|16408|26413|14183|14184|19303|11848|20779|19045	http://www.genome.jp/kegg-bin/show_pathway?mmu04810
Salmonella infection	KEGG PATHWAY	mmu05132	19	75	0.0432621	0.112921	19353|16476|26416|242687|21898|56212|26415|263803|26417|26413|14281|16176|18126|18033|12540|11461|16193|15979|15978	http://www.genome.jp/kegg-bin/show_pathway?mmu05132
Cell cycle	KEGG PATHWAY	mmu04110	27	117	0.0445355	0.114308	11350|56637|17128|23834|12567|12428|12581|17127|22059|12444|12445|12443|12448|12566|19645|56371|242705|17869|12534|12579|12571|12576|13555|12575|18538|107995|17246	http://www.genome.jp/kegg-bin/show_pathway?mmu04110
Gap junction	KEGG PATHWAY	mmu04540	21	86	0.0463027	0.116895	18795|12534|18797|18176|14678|26413|18798|14784|16653|18796|20779|18750|18751|13645|20663|26417|15461|20662|16439|13649|110157	http://www.genome.jp/kegg-bin/show_pathway?mmu04540
Tuberculosis	KEGG PATHWAY	mmu05152	37	173	0.0501494	0.124565	22034|26415|20846|26413|20779|26417|18033|15000|16451|16706|16193|16452|21898|20963|110157|21937|15979|15978|14969|22337|12608|12043|18126|12028|12367|83430|11651|14998|14999|21926|16176|11848|11652|26416|16153|16154|16155	http://www.genome.jp/kegg-bin/show_pathway?mmu05152
GnRH signaling pathway	KEGG PATHWAY	mmu04912	23	98	0.0526807	0.128775	16476|18176|26415|26413|26416|26417|12540|16439|18795|18796|18797|18798|18750|18751|18753|110157|15461|14784|16653|20663|20662|13649|20779	http://www.genome.jp/kegg-bin/show_pathway?mmu04912
Asthma	KEGG PATHWAY	mmu05310	8	24	0.0568431	0.134864	14998|14969|14999|21926|15000|21939|16153|16191	http://www.genome.jp/kegg-bin/show_pathway?mmu05310
Amoebiasis	KEGG PATHWAY	mmu05146	26	115	0.0569232	0.134864	18707|18706|320207|18709|18708|74769|14268|18033|16193|18795|18796|18797|21898|30955|18798|18750|18751|15978|18710|14083|18126|12367|21926|16176|16177|16153	http://www.genome.jp/kegg-bin/show_pathway?mmu05146
Herpes simplex infection	KEGG PATHWAY	mmu05168	39	187	0.0592686	0.138293	22030|16476|19247|21354|21355|20847|20846|18035|18033|15000|16451|22034|16452|16193|15042|15040|54721|12566|15976|15975|14281|21937|16168|22059|15979|15978|16992|14964|14969|15013|12367|12534|15039|14998|14999|21926|12702|16176|19045	http://www.genome.jp/kegg-bin/show_pathway?mmu05168
Long-term depression	KEGG PATHWAY	mmu04730	17	70	0.0701907	0.161334	18795|18796|18797|18176|14678|26413|18798|16653|18750|18751|16000|16001|17096|26417|15461|16439|110157	http://www.genome.jp/kegg-bin/show_pathway?mmu04730
Malaria	KEGG PATHWAY	mmu05144	12	45	0.0737165	0.166946	15894|15978|21898|18613|20339|21926|12985|16176|21939|16153|16408|16193	http://www.genome.jp/kegg-bin/show_pathway?mmu05144
Autoimmune thyroid disease	KEGG PATHWAY	mmu05320	16	66	0.0780832	0.174273	12524|15039|12487|14964|14969|14999|16191|16183|15040|15013|15042|15000|21939|16153|14998|12519	http://www.genome.jp/kegg-bin/show_pathway?mmu05320
MAPK signaling pathway	KEGG PATHWAY	mmu04010	51	264	0.0896786	0.197293	22030|16476|66922|22034|18033|18176|14173|12929|12928|26415|14013|26412|20663|26410|26416|26417|18015|12540|20111|22059|17869|21926|19395|18750|18751|105352|110157|17347|53859|19353|19354|18211|14784|16653|13645|21937|15461|20662|13649|12367|26413|15370|14183|14184|19419|14281|16176|16177|11652|11651|170758	http://www.genome.jp/kegg-bin/show_pathway?mmu04010
Adipocytokine signaling pathway	KEGG PATHWAY	mmu04920	16	68	0.0927367	0.201147	22030|19247|11651|20869|21926|18761|56717|18035|20528|12702|16367|18033|21937|11652|16452|384783	http://www.genome.jp/kegg-bin/show_pathway?mmu04920
Inositol phosphate metabolism	KEGG PATHWAY	mmu00562	14	59	0.105924	0.226559	18795|18796|18797|18718|18706|18803|30955|18717|18798|234779|74769|19211|18707|320404	http://www.genome.jp/kegg-bin/show_pathway?mmu00562
p53 signaling pathway	KEGG PATHWAY	mmu04115	15	67	0.131157	0.276687	12367|12534|12445|12443|12571|12444|12448|12566|16000|12567|19211|17246|12575|12028|22059	http://www.genome.jp/kegg-bin/show_pathway?mmu04115
Long-term potentiation	KEGG PATHWAY	mmu04720	15	69	0.151848	0.316008	18795|18796|18797|18176|26413|18798|19045|16653|18750|18751|26417|15461|16439|20111|110157	http://www.genome.jp/kegg-bin/show_pathway?mmu04720
Antigen processing and presentation	KEGG PATHWAY	mmu04612	16	76	0.167463	0.343858	12525|15042|14999|12526|21354|21355|14964|21926|14998|12504|15040|15013|15000|14969|15039|15978	http://www.genome.jp/kegg-bin/show_pathway?mmu04612
Cell adhesion molecules (CAMs)	KEGG PATHWAY	mmu04514	28	145	0.170198	0.344874	12526|12481|15894|12487|20737|19264|15000|58205|12525|12524|15040|12504|20339|21939|18613|12490|14964|14969|12550|15013|20345|16408|15039|12519|14998|14999|20343|15042	http://www.genome.jp/kegg-bin/show_pathway?mmu04514
Transcriptional misregulation in cancer	KEGG PATHWAY	mmu05202	31	164	0.181575	0.363151	19016|15902|18211|14011|12775|18033|16193|12524|12444|18109|12394|16000|16001|21939|22059|12151|19401|17869|16480|14255|14083|12978|12048|17395|17523|12608|20683|12576|50701|12575|17246	http://www.genome.jp/kegg-bin/show_pathway?mmu05202
Staphylococcus aureus infection	KEGG PATHWAY	mmu05150	9	46	0.316859	0.625594	15894|14969|14999|11537|20345|15000|16153|14998|16408	http://www.genome.jp/kegg-bin/show_pathway?mmu05150
Prion diseases	KEGG PATHWAY	mmu05020	7	35	0.332419	0.648007	26413|16176|26417|14360|18128|12028|16193	http://www.genome.jp/kegg-bin/show_pathway?mmu05020
Axon guidance	KEGG PATHWAY	mmu04360	22	130	0.389184	0.74918	18176|14678|56637|26413|20354|20352|12540|14360|18018|170758|11854|19353|18208|19354|16653|14083|18021|15461|11350|12767|11848|26417	http://www.genome.jp/kegg-bin/show_pathway?mmu04360
Amyotrophic lateral sclerosis (ALS)	KEGG PATHWAY	mmu05014	10	56	0.394176	0.749421	12367|19353|21926|26415|12043|26416|21937|12048|12028|22059	http://www.genome.jp/kegg-bin/show_pathway?mmu05014
NOD-like receptor signaling pathway	KEGG PATHWAY	mmu04621	10	57	0.413239	0.776082	22034|26413|18035|21926|16176|26417|18033|26415|26416|16193	http://www.genome.jp/kegg-bin/show_pathway?mmu04621
Systemic lupus erythematosus	KEGG PATHWAY	mmu05322	13	77	0.435889	0.808758	12524|16153|12487|14969|14999|50701|21926|15000|21939|15978|319180|14998|12519	http://www.genome.jp/kegg-bin/show_pathway?mmu05322
Wnt signaling pathway	KEGG PATHWAY	mmu04310	24	147	0.443445	0.812982	16476|56637|17128|18018|17127|22059|18795|12444|12445|16842|12443|170758|18798|18750|18751|18796|19353|19354|17869|18797|18021|212398|21414|11848	http://www.genome.jp/kegg-bin/show_pathway?mmu04310
Cytokine-cytokine receptor interaction	KEGG PATHWAY	mmu04060	38	240	0.482412	0.874016	13856|13857|15945|12775|12985|60504|16196|16197|16191|16193|15976|15975|21940|21937|16168|15979|15978|16994|22339|16992|83430|21939|14255|13645|12978|16184|13649|16183|17480|12767|21926|16171|16176|16177|12145|16153|16154|16155	http://www.genome.jp/kegg-bin/show_pathway?mmu04060
Melanogenesis	KEGG PATHWAY	mmu04916	16	100	0.496894	0.889787	18795|18796|18797|16842|18176|14678|26413|18798|21414|16653|56637|18750|18751|26417|15461|110157	http://www.genome.jp/kegg-bin/show_pathway?mmu04916
Maturity onset diabetes of the young	KEGG PATHWAY	mmu04950	4	25	0.559577	0.988215	15379|15378|21405|15376	http://www.genome.jp/kegg-bin/show_pathway?mmu04950
Tight junction	KEGG PATHWAY	mmu04530	20	131	0.564694	0.988215	15461|66922|19211|27375|18176|14678|18761|11848|16653|12567|18750|18751|18753|11461|18755|12540|11652|20779|11651|17907	http://www.genome.jp/kegg-bin/show_pathway?mmu04530
Endocrine and other factor-regulated calcium reabsorption	KEGG PATHWAY	mmu04961	8	54	0.60586	1	18795|18796|18797|18798|13982|18750|18751|22337	http://www.genome.jp/kegg-bin/show_pathway?mmu04961
Retrograde endocannabinoid signaling	KEGG PATHWAY	mmu04723	13	94	0.694888	1	18795|18796|18797|14678|26413|18798|18750|18751|19225|26416|26417|26415|16439	http://www.genome.jp/kegg-bin/show_pathway?mmu04723
RIG-I-like receptor signaling pathway	KEGG PATHWAY	mmu04622	9	68	0.72351	1	22030|22034|15945|18035|21926|23988|26416|18033|26415	http://www.genome.jp/kegg-bin/show_pathway?mmu04622
TGF-beta signaling pathway	KEGG PATHWAY	mmu04350	11	84	0.746774	1	17869|12579|15902|26413|20683|21926|17128|26417|11848|17127|15978	http://www.genome.jp/kegg-bin/show_pathway?mmu04350
Endocytosis	KEGG PATHWAY	mmu04144	29	212	0.767183	1	22034|22042|18211|20779|12540|17127|15042|15040|12402|58194|16001|69710|80794|110355|14964|18717|208650|13645|15013|12978|16184|15461|13649|15039|14183|12767|14184|11848|17246	http://www.genome.jp/kegg-bin/show_pathway?mmu04144
Legionellosis	KEGG PATHWAY	mmu05134	7	57	0.774394	1	12367|21898|18035|21926|16176|18033|16193	http://www.genome.jp/kegg-bin/show_pathway?mmu05134
Gastric acid secretion	KEGG PATHWAY	mmu04971	9	73	0.789708	1	18795|18796|18797|14678|18798|18750|18751|11461|16439	http://www.genome.jp/kegg-bin/show_pathway?mmu04971
Vascular smooth muscle contraction	KEGG PATHWAY	mmu04270	15	117	0.794153	1	18795|18796|18797|26413|18761|19045|18798|18750|18751|18753|18755|11848|16439|110157|26417	http://www.genome.jp/kegg-bin/show_pathway?mmu04270
Non-homologous end-joining	KEGG PATHWAY	mmu03450	1	12	0.846988	1	14375	http://www.genome.jp/kegg-bin/show_pathway?mmu03450
Circadian rhythm - mammal	KEGG PATHWAY	mmu04710	2	22	0.852263	1	217166|19885	http://www.genome.jp/kegg-bin/show_pathway?mmu04710
Mismatch repair	KEGG PATHWAY	mmu03430	2	22	0.852263	1	18538|68275	http://www.genome.jp/kegg-bin/show_pathway?mmu03430
Serotonergic synapse	KEGG PATHWAY	mmu04726	16	132	0.857286	1	12367|18795|18796|18797|18176|14678|26413|18798|16653|18750|18751|19225|26417|15461|16439|110157	http://www.genome.jp/kegg-bin/show_pathway?mmu04726
Oocyte meiosis	KEGG PATHWAY	mmu04114	13	111	0.866474	1	12534|107995|19045|11835|12448|12566|26413|16000|16001|26417|16439|20111|67141	http://www.genome.jp/kegg-bin/show_pathway?mmu04114
Dopaminergic synapse	KEGG PATHWAY	mmu04728	15	127	0.873574	1	18795|18796|18797|14678|19045|18798|56637|18750|18751|14281|26416|26415|11652|16439|11651	http://www.genome.jp/kegg-bin/show_pathway?mmu04728
Pancreatic secretion	KEGG PATHWAY	mmu04972	11	99	0.888895	1	19353|18795|18796|18797|18798|13706|18750|18751|11848|16439|12613	http://www.genome.jp/kegg-bin/show_pathway?mmu04972
Proteasome	KEGG PATHWAY	mmu03050	4	43	0.892723	1	16913|26443|16912|15978	http://www.genome.jp/kegg-bin/show_pathway?mmu03050
Steroid biosynthesis	KEGG PATHWAY	mmu00100	1	16	0.914145	1	12613	http://www.genome.jp/kegg-bin/show_pathway?mmu00100
Homologous recombination	KEGG PATHWAY	mmu03440	2	27	0.916484	1	68275|12144	http://www.genome.jp/kegg-bin/show_pathway?mmu03440
Basal cell carcinoma	KEGG PATHWAY	mmu05217	5	55	0.919825	1	14632|22059|16842|56637|21414	http://www.genome.jp/kegg-bin/show_pathway?mmu05217
Salivary secretion	KEGG PATHWAY	mmu04970	7	74	0.931499	1	18795|18796|18797|18798|18750|18751|16439	http://www.genome.jp/kegg-bin/show_pathway?mmu04970
Cytosolic DNA-sensing pathway	KEGG PATHWAY	mmu04623	5	59	0.943394	1	18035|16193|16176|18033|15945	http://www.genome.jp/kegg-bin/show_pathway?mmu04623
Ubiquitin mediated proteolysis	KEGG PATHWAY	mmu04120	13	126	0.944557	1	107995|22034|12402|229615|69288|208650|12703|12702|217342|56371|17246|246710|80794	http://www.genome.jp/kegg-bin/show_pathway?mmu04120
Cocaine addiction	KEGG PATHWAY	mmu05030	3	42	0.952073	1	16476|18033|14678	http://www.genome.jp/kegg-bin/show_pathway?mmu05030
DNA replication	KEGG PATHWAY	mmu03030	2	35	0.967791	1	18538|68275	http://www.genome.jp/kegg-bin/show_pathway?mmu03030
Fatty acid elongation	KEGG PATHWAY	mmu00062	1	23	0.968778	1	54325	http://www.genome.jp/kegg-bin/show_pathway?mmu00062
Phagosome	KEGG PATHWAY	mmu04145	16	160	0.970267	1	19353|15042|15039|21354|21355|14964|14969|14999|21898|17523|15040|22042|15013|11461|15000|14998	http://www.genome.jp/kegg-bin/show_pathway?mmu04145
Glutamatergic synapse	KEGG PATHWAY	mmu04724	11	122	0.97623	1	18795|18796|18797|14678|26413|18798|110355|18750|18751|26417|16439	http://www.genome.jp/kegg-bin/show_pathway?mmu04724
ABC transporters	KEGG PATHWAY	mmu02010	2	42	0.986408	1	21354|21355	http://www.genome.jp/kegg-bin/show_pathway?mmu02010
Glycerolipid metabolism	KEGG PATHWAY	mmu00561	3	54	0.987179	1	56077|67512|12613	http://www.genome.jp/kegg-bin/show_pathway?mmu00561
Hedgehog signaling pathway	KEGG PATHWAY	mmu04340	3	54	0.987179	1	14632|103236|56637	http://www.genome.jp/kegg-bin/show_pathway?mmu04340
Nucleotide excision repair	KEGG PATHWAY	mmu03420	2	43	0.988005	1	18538|68275	http://www.genome.jp/kegg-bin/show_pathway?mmu03420
Fat digestion and absorption	KEGG PATHWAY	mmu04975	2	44	0.989419	1	67512|12613	http://www.genome.jp/kegg-bin/show_pathway?mmu04975
Fanconi anemia pathway	KEGG PATHWAY	mmu03460	2	45	0.990669	1	68275|12144	http://www.genome.jp/kegg-bin/show_pathway?mmu03460
Base excision repair	KEGG PATHWAY	mmu03410	1	33	0.992644	1	18538	http://www.genome.jp/kegg-bin/show_pathway?mmu03410
SNARE interactions in vesicular transport	KEGG PATHWAY	mmu04130	1	33	0.992644	1	22317	http://www.genome.jp/kegg-bin/show_pathway?mmu04130
Regulation of autophagy	KEGG PATHWAY	mmu04140	1	34	0.993635	1	15978	http://www.genome.jp/kegg-bin/show_pathway?mmu04140
Notch signaling pathway	KEGG PATHWAY	mmu04330	2	49	0.994377	1	18128|16848	http://www.genome.jp/kegg-bin/show_pathway?mmu04330
Arrhythmogenic right ventricular cardiomyopathy (ARVC)	KEGG PATHWAY	mmu05412	4	73	0.99474	1	16842|11461|16480|21414	http://www.genome.jp/kegg-bin/show_pathway?mmu05412
Fructose and mannose metabolism	KEGG PATHWAY	mmu00051	1	37	0.995875	1	319801	http://www.genome.jp/kegg-bin/show_pathway?mmu00051
Other types of O-glycan biosynthesis	KEGG PATHWAY	mmu00514	1	38	0.996431	1	16848	http://www.genome.jp/kegg-bin/show_pathway?mmu00514
Calcium signaling pathway	KEGG PATHWAY	mmu04020	14	176	0.997117	1	18795|18796|18797|18803|13866|18798|18750|18751|18126|234779|16439|22333|320404|13649	http://www.genome.jp/kegg-bin/show_pathway?mmu04020
Mineral absorption	KEGG PATHWAY	mmu04978	1	42	0.997999	1	22337	http://www.genome.jp/kegg-bin/show_pathway?mmu04978
Hypertrophic cardiomyopathy (HCM)	KEGG PATHWAY	mmu05410	4	82	0.998058	1	21926|16000|11461|16193	http://www.genome.jp/kegg-bin/show_pathway?mmu05410
GABAergic synapse	KEGG PATHWAY	mmu04727	4	84	0.99845	1	18750|18751|20779|14678	http://www.genome.jp/kegg-bin/show_pathway?mmu04727
Starch and sucrose metabolism	KEGG PATHWAY	mmu00500	1	45	0.998703	1	19309	http://www.genome.jp/kegg-bin/show_pathway?mmu00500
Alzheimer's disease	KEGG PATHWAY	mmu05010	12	168	0.998769	1	12367|18795|18796|18797|26413|18798|56637|21926|16176|26417|21937|16439	http://www.genome.jp/kegg-bin/show_pathway?mmu05010
mRNA surveillance pathway	KEGG PATHWAY	mmu03015	3	78	0.999246	1	19045|103677|53817	http://www.genome.jp/kegg-bin/show_pathway?mmu03015
Bile secretion	KEGG PATHWAY	mmu04976	2	69	0.999581	1	20186|106407	http://www.genome.jp/kegg-bin/show_pathway?mmu04976
Arginine and proline metabolism	KEGG PATHWAY	mmu00330	1	55	0.999695	1	18126	http://www.genome.jp/kegg-bin/show_pathway?mmu00330
Dilated cardiomyopathy	KEGG PATHWAY	mmu05414	3	89	0.999806	1	21926|16000|11461	http://www.genome.jp/kegg-bin/show_pathway?mmu05414
Taste transduction	KEGG PATHWAY	mmu04742	1	60	0.999852	1	18796	http://www.genome.jp/kegg-bin/show_pathway?mmu04742
PPAR signaling pathway	KEGG PATHWAY	mmu03320	2	77	0.999855	1	19016|13167	http://www.genome.jp/kegg-bin/show_pathway?mmu03320
Huntington's disease	KEGG PATHWAY	mmu05016	10	172	0.99986	1	12367|18795|18796|18797|22333|20683|18798|19016|12028|22059	http://www.genome.jp/kegg-bin/show_pathway?mmu05016
RNA degradation	KEGG PATHWAY	mmu03018	1	62	0.999889	1	12227	http://www.genome.jp/kegg-bin/show_pathway?mmu03018
Glycerophospholipid metabolism	KEGG PATHWAY	mmu00564	2	83	0.999935	1	56077|67512	http://www.genome.jp/kegg-bin/show_pathway?mmu00564
ECM-receptor interaction	KEGG PATHWAY	mmu04512	2	84	0.999943	1	14268|12505	http://www.genome.jp/kegg-bin/show_pathway?mmu04512
Peroxisome	KEGG PATHWAY	mmu04146	1	73	0.999978	1	18126	http://www.genome.jp/kegg-bin/show_pathway?mmu04146
Complement and coagulation cascades	KEGG PATHWAY	mmu04610	1	73	0.999978	1	11537	http://www.genome.jp/kegg-bin/show_pathway?mmu04610
Protein digestion and absorption	KEGG PATHWAY	mmu04974	1	75	0.999983	1	13706	http://www.genome.jp/kegg-bin/show_pathway?mmu04974
Arachidonic acid metabolism	KEGG PATHWAY	mmu00590	1	80	0.999992	1	19225	http://www.genome.jp/kegg-bin/show_pathway?mmu00590
Spliceosome	KEGG PATHWAY	mmu03040	2	104	0.999996	1	53817|15382	http://www.genome.jp/kegg-bin/show_pathway?mmu03040
Protein processing in endoplasmic reticulum	KEGG PATHWAY	mmu04141	5	154	0.999998	1	22030|12043|12028|17872|22433	http://www.genome.jp/kegg-bin/show_pathway?mmu04141
Parkinson's disease	KEGG PATHWAY	mmu05012	2	118	0.999999	1	12367|22333	http://www.genome.jp/kegg-bin/show_pathway?mmu05012
RNA transport	KEGG PATHWAY	mmu03013	3	144	1	1	21335|53817|227720	http://www.genome.jp/kegg-bin/show_pathway?mmu03013
Neuroactive ligand-receptor interaction	KEGG PATHWAY	mmu04080	3	261	1	1	12257|14815|21833	http://www.genome.jp/kegg-bin/show_pathway?mmu04080
Metabolic pathways	KEGG PATHWAY	mmu01100	13	1130	1	1	18795|18796|18797|18803|18717|18798|56077|19225|18126|234779|67512|12613|320404	http://www.genome.jp/kegg-bin/show_pathway?mmu01100

## Sheet: Pik-B=0.03
#Term	Database	Id	Sample number	Background number	P-Value	Corrected P-Value	Genes	Hyperlink
T cell receptor signaling pathway	KEGG PATHWAY	mmu04660	62	108	2.54157e-12	4.04109e-10	18707|12487|18176|19264|18761|18709|18708|56637|18035|19697|16822|20663|26417|12981|12540|14360|18018|16191|18706|12503|12502|12501|12500|12504|12402|30955|18033|320207|53859|26396|110157|22324|22325|15978|12525|16818|18710|14784|16653|15170|16183|208650|12526|16428|26413|18021|15461|20662|26415|16797|16153|21926|18803|26410|17973|80794|19419|11848|11652|26416|11651|74769	http://www.genome.jp/kegg-bin/show_pathway?mmu04660
Chronic myeloid leukemia	KEGG PATHWAY	mmu05220	47	73	6.47884e-11	5.15068e-09	19247|11350|18707|18706|18176|12929|12928|18709|18708|14013|18035|19697|17128|20663|26417|18033|20416|17127|22059|17869|12443|12015|30955|12394|320207|26396|110157|80794|242705|18710|110279|14784|16653|208650|15461|20662|12048|12578|26413|12571|12576|74769|12575|12402|11652|17246|11651	http://www.genome.jp/kegg-bin/show_pathway?mmu05220
Glioma	KEGG PATHWAY	mmu05214	41	65	1.63631e-09	8.67245e-08	18707|18706|18176|320207|18709|18708|56717|20663|74769|26417|26396|18591|22059|234779|12443|26413|30955|18752|18750|18751|16000|16001|12313|110157|242705|19211|18710|14784|16653|13645|15461|20662|20416|13649|12578|18803|12571|12575|11652|17246|11651	http://www.genome.jp/kegg-bin/show_pathway?mmu05214
Natural killer cell mediated cytotoxicity	KEGG PATHWAY	mmu04650	57	125	1.37755e-08	4.69926e-07	19247|15894|18706|18176|320207|18707|18708|14972|20663|16822|26417|12981|14360|18018|12503|18750|15040|12506|18751|26413|30955|170758|19354|18752|15977|15976|15975|20963|110157|234779|22324|18709|15979|15978|19353|14103|14102|14964|18710|14784|16653|15170|18021|15461|20662|20416|16408|12367|16797|18803|16818|22177|22325|21926|26396|12122|74769	http://www.genome.jp/kegg-bin/show_pathway?mmu04650
Prostate cancer	KEGG PATHWAY	mmu05215	46	88	1.47776e-08	4.69926e-07	16333|18707|18706|18176|320207|18709|18708|18710|56717|56637|18035|19697|74769|20663|26417|18033|18591|22059|16842|12443|12015|30955|16000|16001|110157|242705|14784|13866|11835|16653|12043|13645|26413|15461|20662|26396|13649|21414|14183|14182|12576|12575|19211|11652|17246|11651	http://www.genome.jp/kegg-bin/show_pathway?mmu05215
Non-small cell lung cancer	KEGG PATHWAY	mmu05223	34	53	2.91095e-08	7.58566e-07	18707|18706|18176|320207|18709|18708|18710|20663|74769|26417|22059|234779|12443|12015|30955|18750|18751|18752|26396|110157|242705|13866|14784|16653|13645|26413|15461|20662|13649|12578|18803|12571|11652|11651	http://www.genome.jp/kegg-bin/show_pathway?mmu05223
B cell receptor signaling pathway	KEGG PATHWAY	mmu04662	41	75	3.45497e-08	7.58566e-07	16331|12478|18707|18706|18176|320207|18709|18708|56637|18035|19697|74769|20663|26417|18033|18018|30955|170758|234779|18751|20963|17096|110157|22324|22325|19353|19354|18710|14784|16653|15170|18021|15461|20662|26396|12518|26413|12517|11652|11651|12229	http://www.genome.jp/kegg-bin/show_pathway?mmu04662
Acute myeloid leukemia	KEGG PATHWAY	mmu05221	35	57	4.09939e-08	7.58566e-07	18707|18706|18176|320207|18709|18708|56717|19697|74769|20663|26417|18033|19015|17869|16842|12443|12015|30955|12394|26396|110157|18715|19401|16653|14784|18710|16480|14255|18712|26413|15461|20662|21414|11652|11651	http://www.genome.jp/kegg-bin/show_pathway?mmu05221
Fc epsilon RI signaling pathway	KEGG PATHWAY	mmu04664	42	79	4.29377e-08	7.58566e-07	16331|18707|18706|18176|320207|18709|18708|20663|16822|26416|26417|12981|26415|14360|16191|234779|26413|30955|170758|18750|18751|20963|17096|110157|22324|22325|19353|19354|16653|14784|18710|15461|20662|26396|16797|18803|18753|74769|21926|11652|11651|12229	http://www.genome.jp/kegg-bin/show_pathway?mmu04664
ErbB signaling pathway	KEGG PATHWAY	mmu04012	44	87	6.26787e-08	9.96591e-07	18707|18706|18176|12929|12928|18709|18708|18710|56717|56637|20663|74769|20779|26417|234779|17869|12402|30955|18750|18751|18752|26396|110157|80794|320207|13866|14784|16653|208650|13645|14083|26413|15461|20662|20416|13649|18803|11350|12576|17973|12575|12015|11652|11651	http://www.genome.jp/kegg-bin/show_pathway?mmu04012
Pathways in cancer	KEGG PATHWAY	mmu05200	104	321	1.0214e-07	1.41908e-06	14173|12929|12928|20846|56637|14268|19015|19016|16842|12402|234779|19401|14103|14102|11835|54124|17395|18803|14183|14182|14184|17246|18176|229615|26413|26417|16412|17869|12015|12394|17311|26396|110157|19353|19354|13866|110279|19211|16653|16480|208650|11350|12122|22030|22034|18211|19697|17128|18591|17127|12443|16000|18750|18751|18752|16001|14784|19730|14255|13645|18126|12978|15461|17295|12028|1364…	http://www.genome.jp/kegg-bin/show_pathway?mmu05200
Endometrial cancer	KEGG PATHWAY	mmu05213	32	51	1.071e-07	1.41908e-06	18707|18706|18176|320207|18709|18708|18710|56637|20663|74769|26417|22059|17869|16842|12443|12015|30955|26396|110157|19211|13866|14784|16653|12550|13645|26413|15461|20662|13649|21414|11652|11651	http://www.genome.jp/kegg-bin/show_pathway?mmu05213
Chagas disease (American trypanosomiasis)	KEGG PATHWAY	mmu05142	46	100	2.726e-07	3.33411e-06	18707|18706|14679|14678|320207|18709|18708|18035|19697|12633|26416|26417|18033|26415|22034|17127|16193|12503|12502|12501|12500|21898|30955|18798|51792|15977|16160|21937|15979|15978|14103|14102|18795|18710|18796|16183|18797|18126|17874|11651|26413|74769|21926|16176|11652|16153	http://www.genome.jp/kegg-bin/show_pathway?mmu05142
Jak-STAT signaling pathway	KEGG PATHWAY	mmu04630	59	152	6.37369e-07	7.2387e-06	19247|13856|13857|320207|18709|18708|20847|20846|12985|12981|16451|18707|16196|16197|16190|16191|16193|12444|12445|12443|16160|12402|18706|54721|15977|15976|15975|229615|20852|16168|60504|80794|15979|15978|14784|18710|17869|16453|15170|16183|208650|12703|12702|18712|16184|20663|20662|12048|83430|11651|17480|18413|16452|74769|30955|11652|16153|16154|16155	http://www.genome.jp/kegg-bin/show_pathway?mmu04630
Pancreatic cancer	KEGG PATHWAY	mmu05212	36	70	7.07476e-07	7.49924e-06	242705|18707|18706|320207|18709|18708|18710|19730|19697|17128|26417|18033|12540|16451|17127|22059|12443|12015|30955|170758|110157|19353|19354|13866|16653|20846|13645|12048|13649|12578|26413|12571|74769|22339|11652|11651	http://www.genome.jp/kegg-bin/show_pathway?mmu05212
Osteoclast differentiation	KEGG PATHWAY	mmu04380	49	117	1.00224e-06	9.95977e-06	16477|22030|18707|18706|320207|18709|18708|20847|20846|16478|18035|19697|16822|26416|26417|18033|26415|16451|14360|18018|234779|19016|30955|54721|15977|15976|15975|20963|22034|21937|15979|15978|19353|14784|18710|12703|12702|12978|16818|26413|22177|21926|53859|16176|16177|11652|11651|74769|12229	http://www.genome.jp/kegg-bin/show_pathway?mmu04380
VEGF signaling pathway	KEGG PATHWAY	mmu04370	37	75	1.07836e-06	1.00858e-05	18707|18706|18176|320207|18709|18708|26413|74769|20779|26417|12540|16542|18018|234779|12015|30955|170758|18750|18751|18752|26396|110157|19353|19354|16653|18710|14083|18021|15461|26415|18803|19225|19303|22339|11652|26416|11651	http://www.genome.jp/kegg-bin/show_pathway?mmu04370
Melanoma	KEGG PATHWAY	mmu05218	35	71	2.11162e-06	1.86527e-05	12571|18707|18706|18176|14173|320207|18709|18708|26413|74769|26417|18591|22059|12443|12015|30955|16000|16001|110157|242705|18710|19211|16653|12550|13645|15461|17295|26396|13649|12578|14182|12575|11652|17246|11651	http://www.genome.jp/kegg-bin/show_pathway?mmu05218
Colorectal cancer	KEGG PATHWAY	mmu05210	32	64	4.52451e-06	3.7863e-05	18707|18706|320207|18709|18708|19730|56637|26413|17128|26417|17127|22059|17869|16842|12443|12015|30955|170758|110157|19353|19354|16653|18710|12043|12028|12367|11799|21414|74769|11848|11652|11651	http://www.genome.jp/kegg-bin/show_pathway?mmu05210
Neurotrophin signaling pathway	KEGG PATHWAY	mmu04722	49	128	7.38794e-06	5.87341e-05	19247|18707|18706|18176|12929|12928|18709|18708|18211|56637|18035|19697|74769|20663|26417|18033|12540|22034|16370|22059|26396|12015|20111|234779|320207|18753|12313|110157|19353|30955|14103|18710|14784|16653|12043|16367|26413|26415|15461|20662|20416|12028|18803|11350|11848|11652|26416|11651|384783	http://www.genome.jp/kegg-bin/show_pathway?mmu04722
Measles	KEGG PATHWAY	mmu05162	48	132	2.66541e-05	0.000201658	18707|12487|18761|18709|18708|20847|20846|56637|18035|19697|74769|18033|16451|14360|16453|16452|16193|12502|12444|12445|12443|15976|18706|30955|54721|15977|16160|15975|22034|22059|15979|15978|14103|14102|18710|12501|16183|208650|12500|16184|17874|21898|12571|12576|320207|16176|11652|11651	http://www.genome.jp/kegg-bin/show_pathway?mmu05162
Chemokine signaling pathway	KEGG PATHWAY	mmu04062	59	177	2.8405e-05	0.000201658	18707|18706|14679|14678|12929|12928|18709|18708|20847|20846|56637|15945|18035|12775|74769|20663|26417|18033|12540|16453|16452|18795|18796|18797|18176|26413|30955|19395|14191|18798|18751|18753|17096|110157|22324|22325|19353|110355|19697|320207|19354|18710|14784|16653|14083|16428|15461|20662|20416|12769|277360|12767|19303|12145|11848|11652|20779|21844|11651	http://www.genome.jp/kegg-bin/show_pathway?mmu04062
Leishmaniasis	KEGG PATHWAY	mmu05140	30	65	2.91706e-05	0.000201658	22034|15000|20846|18035|19697|26416|26417|18033|16412|16451|16452|18751|16160|14969|15979|15978|17357|15170|17874|18126|16401|26415|21898|26413|14998|14999|21926|19225|16176|16153	http://www.genome.jp/kegg-bin/show_pathway?mmu05140
Toxoplasmosis	KEGG PATHWAY	mmu05145	46	126	3.58681e-05	0.000237626	18707|18706|14679|14678|320207|18709|15000|20846|18035|19697|74769|26416|26417|18033|16412|16451|22034|16452|21898|12015|30955|54721|16160|21937|21939|15979|15978|18708|14969|18710|17874|12043|12703|18126|12048|26415|12367|11651|26413|14998|14999|21926|11652|16153|16154|16155	http://www.genome.jp/kegg-bin/show_pathway?mmu05145
Insulin signaling pathway	KEGG PATHWAY	mmu04910	46	137	0.00017865	0.00107463	16331|16333|18707|18706|18176|16337|12929|12928|18709|18708|56717|56637|20663|74769|26417|64930|16370|320207|12015|30955|20528|26396|12313|17347|80794|110157|18710|14784|16653|74370|208650|12703|12702|16367|15461|20662|20416|13684|26413|19045|12402|104215|11652|19309|11651|384783	http://www.genome.jp/kegg-bin/show_pathway?mmu04910
Fc gamma R-mediated phagocytosis	KEGG PATHWAY	mmu04666	34	89	0.000178823	0.00107463	16331|242687|18707|18706|19264|12929|12928|18709|18708|26413|74769|26417|12540|234779|320207|30955|18750|18751|18752|18753|17096|110157|22324|22325|19353|20963|19354|17357|18717|18710|16797|18803|11652|11651	http://www.genome.jp/kegg-bin/show_pathway?mmu04666
Influenza A	KEGG PATHWAY	mmu05164	51	158	0.000182484	0.00107463	15894|18706|320207|18709|18708|20847|20846|56637|15945|18035|19697|74769|26416|26417|18033|15000|16451|18707|16452|16193|18750|18751|30955|54721|15977|15976|15975|26396|11461|16160|21937|53817|15979|15978|14103|14102|14969|18710|17874|12702|26415|110157|21898|26413|14998|14999|21926|16176|11652|11651|22333	http://www.genome.jp/kegg-bin/show_pathway?mmu05164
Bladder cancer	KEGG PATHWAY	mmu05219	21	42	0.000189674	0.00107708	242705|110157|12578|12443|18176|17869|13866|16653|14184|12575|12550|26413|13645|26396|26417|22339|15461|17246|17395|13649|22059	http://www.genome.jp/kegg-bin/show_pathway?mmu05219
Hepatitis C	KEGG PATHWAY	mmu05160	45	135	0.000238111	0.0012679	22030|18707|18706|18176|320207|18709|18708|20847|20846|56637|18035|19697|74769|20663|26417|18033|26415|16451|22034|51792|22059|12015|30955|54721|15977|15976|15975|110157|21937|18710|14784|16653|229615|16362|13645|12702|15461|20662|13649|26413|12575|21926|11652|26416|11651	http://www.genome.jp/kegg-bin/show_pathway?mmu05160
African trypanosomiasis	KEGG PATHWAY	mmu05143	18	33	0.000239227	0.0012679	18750|14103|14102|15894|16160|21926|20339|16193|18798|18796|17874|18751|18752|18797|16176|18795|16153|15978	http://www.genome.jp/kegg-bin/show_pathway?mmu05143
Allograft rejection	KEGG PATHWAY	mmu05330	23	51	0.00031013	0.00159067	12487|14972|15000|16191|12524|15040|16160|21939|15978|14963|14103|14102|14964|14969|16183|15013|15039|12519|14998|14999|21926|15042|16153	http://www.genome.jp/kegg-bin/show_pathway?mmu05330
Bacterial invasion of epithelial cells	KEGG PATHWAY	mmu05100	27	66	0.000339433	0.00168656	242687|18707|18706|12929|12928|18709|18708|74769|20779|16412|12540|12402|30955|320207|11461|80794|19353|56212|18710|12550|208650|14083|17295|20416|19303|11848|14268	http://www.genome.jp/kegg-bin/show_pathway?mmu05100
Small cell lung cancer	KEGG PATHWAY	mmu05222	32	86	0.000396346	0.00190966	22030|18707|18706|320207|18709|18708|229615|18035|19697|74769|14268|18033|16412|22034|22059|17869|12443|30955|242705|19211|18710|12043|14083|18126|54124|12048|12579|12571|12576|19225|11652|11651	http://www.genome.jp/kegg-bin/show_pathway?mmu05222
Renal cell carcinoma	KEGG PATHWAY	mmu05211	28	71	0.0004267	0.00192687	19247|18707|18706|18176|12929|12928|18709|18708|20663|74769|26417|12540|18591|17295|30955|320207|26396|110157|19353|18710|14784|16653|15461|20662|26413|22339|11652|11651	http://www.genome.jp/kegg-bin/show_pathway?mmu05211
Type II diabetes mellitus	KEGG PATHWAY	mmu04930	22	49	0.000435509	0.00192687	16333|18707|18706|16337|320207|18709|18708|56717|26413|74769|26417|16370|30955|20528|18753|18710|12703|12702|16367|12286|21926|384783	http://www.genome.jp/kegg-bin/show_pathway?mmu04930
Aldosterone-regulated sodium reabsorption	KEGG PATHWAY	mmu04960	20	42	0.000436272	0.00192687	320207|16333|18707|18706|16337|26413|18710|18709|18708|16653|18752|18750|18751|16000|16367|26417|30955|16370|74769|384783	http://www.genome.jp/kegg-bin/show_pathway?mmu04960
Toll-like receptor signaling pathway	KEGG PATHWAY	mmu04620	35	101	0.000631909	0.00265943	18707|18706|320207|18709|18708|20846|15945|18035|19697|26410|26416|26417|18033|26415|22034|16193|12524|15976|30955|15977|16160|15975|26396|21939|19353|18710|17874|12519|26413|21898|74769|21926|16176|11652|11651	http://www.genome.jp/kegg-bin/show_pathway?mmu04620
Apoptosis	KEGG PATHWAY	mmu04210	31	85	0.000635586	0.00265943	22030|18707|18706|320207|18709|18708|18211|18035|19697|12633|18033|22059|12015|30955|21937|53859|14103|14102|18710|17874|12043|12048|12028|12367|11651|74769|21926|16176|16177|11652|12122	http://www.genome.jp/kegg-bin/show_pathway?mmu04210
Focal adhesion	KEGG PATHWAY	mmu04510	57	196	0.000708564	0.00288876	18707|18706|12929|12928|18709|16412|56637|20663|74769|14268|26417|12540|14360|18591|17907|12444|12445|12443|12015|30955|170758|18752|18750|18751|16000|16001|11461|16542|22324|22325|110157|19353|18708|22339|19354|13866|14784|18710|12043|13645|14083|16401|15461|17295|20416|13649|20662|26413|19045|18717|320207|19303|19211|11848|11652|20779|11651	http://www.genome.jp/kegg-bin/show_pathway?mmu04510
Hematopoietic cell lineage	KEGG PATHWAY	mmu04640	30	82	0.000739487	0.00293946	12481|13856|13857|16401|12985|12981|16196|16197|16190|16191|16193|12525|12502|12501|12526|12507|12505|12504|17311|12490|14969|14255|12500|12978|16184|12478|21926|22042|16176|16177	http://www.genome.jp/kegg-bin/show_pathway?mmu04640
HTLV-I infection	KEGG PATHWAY	mmu05166	74	274	0.000770095	0.00298647	66922|242705|17869|107995|15894|18033|18176|320207|18709|18021|14972|18035|19697|17128|13653|12981|15000|16451|18707|16453|12580|17127|16193|12257|12502|12444|12445|12443|17863|18706|22433|15040|53859|21937|18591|16168|22059|16177|14963|18708|16992|14964|18710|14969|16653|12501|16183|12500|56637|16184|15461|12048|12028|16408|16818|12578|12579|21939|15039|14998|14999|60599|74769|18018|12575|18538|…	http://www.genome.jp/kegg-bin/show_pathway?mmu05166
Type I diabetes mellitus	KEGG PATHWAY	mmu04940	23	56	0.00086697	0.0032821	16333|12487|14972|15000|12524|15040|16160|15978|14963|14103|14102|16992|14964|14969|16183|15013|15039|12519|14998|14999|21926|16176|15042	http://www.genome.jp/kegg-bin/show_pathway?mmu04940
Leukocyte transendothelial migration	KEGG PATHWAY	mmu04670	38	116	0.000907555	0.00335584	19247|15894|18706|14679|14678|320207|18709|18708|74769|26416|16412|18707|17907|234779|12540|30955|18750|18751|18752|11461|22324|22325|19353|21838|19354|74734|18613|18710|14083|16428|16401|26415|17395|16408|18803|12767|19303|11848	http://www.genome.jp/kegg-bin/show_pathway?mmu04670
Graft-versus-host disease	KEGG PATHWAY	mmu05332	21	52	0.00168322	0.00608256	14963|12524|14103|14102|12487|14964|21926|14969|14999|14972|16183|15040|15013|16176|15042|15000|16193|15978|14998|15039|12519	http://www.genome.jp/kegg-bin/show_pathway?mmu05332
Primary immunodeficiency	KEGG PATHWAY	mmu05340	16	34	0.00174112	0.00615195	12525|16818|12501|12500|12518|21355|19374|12504|19264|12478|12526|21939|21354|16453|16197|12229	http://www.genome.jp/kegg-bin/show_pathway?mmu05340
mTOR signaling pathway	KEGG PATHWAY	mmu04150	21	53	0.00202651	0.00700468	16333|18707|18706|320207|30955|18709|18708|18710|56717|74370|26413|16000|64930|26417|22339|11652|20869|11651|20111|74769|13684	http://www.genome.jp/kegg-bin/show_pathway?mmu04150
Thyroid cancer	KEGG PATHWAY	mmu05216	14	29	0.00276334	0.00934832	17869|16842|12443|18176|21414|18211|16653|19016|12550|26413|26396|26417|15461|22059	http://www.genome.jp/kegg-bin/show_pathway?mmu05216
Intestinal immune network for IgA production	KEGG PATHWAY	mmu04672	17	43	0.00529012	0.0174812	12524|12769|12487|14969|14999|12767|21939|16191|16183|53859|16193|15000|16168|16153|14998|16401|12519	http://www.genome.jp/kegg-bin/show_pathway?mmu04672
Pertussis	KEGG PATHWAY	mmu05133	24	71	0.00538728	0.0174812	22034|14679|14678|26415|26413|26416|26417|18033|16412|16193|15900|21898|16160|12313|17874|16362|18126|12367|83430|19697|21926|16176|11848|16153	http://www.genome.jp/kegg-bin/show_pathway?mmu05133
Phosphatidylinositol signaling system	KEGG PATHWAY	mmu04070	26	80	0.00589675	0.0187517	16331|18707|18706|320207|18709|18708|74769|16439|16438|18795|18796|18797|30955|18798|18750|18751|18752|12313|234779|320404|19211|18718|18717|18710|18803|56077	http://www.genome.jp/kegg-bin/show_pathway?mmu04070
Long-term depression	KEGG PATHWAY	mmu04730	23	70	0.00832488	0.025954	26396|18176|14678|26413|26417|16439|16438|51792|18795|18796|18797|14679|18798|16000|18750|18751|18752|16001|17096|110157|16653|12286|15461	http://www.genome.jp/kegg-bin/show_pathway?mmu04730
Adherens junction	KEGG PATHWAY	mmu04520	23	71	0.00950873	0.0290748	242687|16337|26413|17128|20779|26417|12540|14360|17127|16842|170758|16001|11461|19353|19354|13866|15170|12550|17295|13649|21414|14182|11848	http://www.genome.jp/kegg-bin/show_pathway?mmu04520
Viral myocarditis	KEGG PATHWAY	mmu05416	26	86	0.012311	0.0355899	19353|11350|15894|12487|14972|15000|14360|12524|15040|12443|170758|19354|11461|21939|14963|14964|14969|15013|16408|12367|15039|12519|14998|14999|15042|12122	http://www.genome.jp/kegg-bin/show_pathway?mmu05416
Gap junction	KEGG PATHWAY	mmu04540	26	86	0.012311	0.0355899	18176|14678|15461|20779|26417|16439|18591|18795|18796|18797|14679|18798|18750|18751|18752|26396|110157|16438|14784|16653|13645|20663|20662|13649|12534|26413	http://www.genome.jp/kegg-bin/show_pathway?mmu04540
Progesterone-mediated oocyte maturation	KEGG PATHWAY	mmu04914	26	86	0.012311	0.0355899	16333|18707|18706|14679|14678|320207|18709|18667|26413|74769|26416|26417|26415|12428|20111|30955|16000|16001|110157|56371|18708|16653|18710|12534|11652|11651	http://www.genome.jp/kegg-bin/show_pathway?mmu04914
Tuberculosis	KEGG PATHWAY	mmu05152	45	173	0.0126729	0.0359819	22034|26415|20846|19697|20779|26417|18033|15000|16451|16452|16193|16706|21898|12015|15977|16160|20963|12313|21937|15979|11651|83430|14969|22337|12608|12043|18126|12028|110157|12367|17874|16153|15978|26413|271457|14998|14999|21926|16176|11848|11652|26416|12122|16154|16155	http://www.genome.jp/kegg-bin/show_pathway?mmu05152
Regulation of actin cytoskeleton	KEGG PATHWAY	mmu04810	52	211	0.0177301	0.0494577	66922|16333|18707|18706|18176|14173|12929|12928|18709|12540|20663|74769|242687|14268|26417|16412|18591|245857|17907|320207|20130|30955|170758|21844|26396|11461|13649|404710|22324|22325|110157|19353|18708|18718|19354|18710|18717|16653|13645|14083|16401|15461|20662|16408|26413|14183|14182|14184|19303|11848|20779|19045	http://www.genome.jp/kegg-bin/show_pathway?mmu04810
Cholinergic synapse	KEGG PATHWAY	mmu04725	30	109	0.0208157	0.0570638	18707|18706|18176|14678|320207|18709|18708|26413|74769|26417|14360|16439|16438|18795|18796|16452|14679|30955|18798|18750|18751|18752|18710|16653|12043|12286|18797|15461|11652|11651	http://www.genome.jp/kegg-bin/show_pathway?mmu04725
Amoebiasis	KEGG PATHWAY	mmu05146	31	115	0.0236377	0.0637017	18707|18706|320207|18709|18708|19697|74769|14268|18033|16193|18795|18796|18797|18751|30955|18798|18750|16160|18752|15978|18710|14083|18126|12981|12367|271457|21898|21926|16176|16177|16153	http://www.genome.jp/kegg-bin/show_pathway?mmu05146
Autoimmune thyroid disease	KEGG PATHWAY	mmu05320	20	66	0.0253741	0.0672415	14963|12524|14103|14102|12487|14964|14969|14999|14972|16191|16183|15040|15013|15042|15000|21939|16153|14998|15039|12519	http://www.genome.jp/kegg-bin/show_pathway?mmu05320
Dorso-ventral axis formation	KEGG PATHWAY	mmu04320	9	22	0.0321719	0.0838578	14784|16653|14011|26413|26417|20663|20662|18128|13649	http://www.genome.jp/kegg-bin/show_pathway?mmu04320
MAPK signaling pathway	KEGG PATHWAY	mmu04010	60	264	0.0398339	0.102155	22030|66922|22034|18033|18176|14173|12929|12928|26415|14013|16478|26412|19697|26410|20663|26417|18015|12540|18591|20111|22059|17869|20130|21926|19395|18750|18751|18752|26396|105352|110157|17347|53859|19353|14103|14102|19354|18211|14784|16653|13645|21937|15461|20662|13649|12367|13198|26413|15370|14183|14182|14184|12286|19419|16176|16177|11652|26416|11651|170758	http://www.genome.jp/kegg-bin/show_pathway?mmu04010
Salmonella infection	KEGG PATHWAY	mmu05132	21	75	0.0414991	0.104736	19353|26416|242687|18033|21898|26413|56212|16193|263803|26417|17874|19697|11461|18126|12981|12540|16176|13424|26415|15979|15978	http://www.genome.jp/kegg-bin/show_pathway?mmu05132
Herpes simplex infection	KEGG PATHWAY	mmu05168	44	187	0.047348	0.116333	22030|19247|21354|21355|20847|20846|14972|18035|19697|18033|15000|16451|22034|16452|16193|15042|15040|16160|54721|15977|15976|15975|21937|16168|22059|15979|15978|14963|14103|14102|16992|14964|14969|17874|15013|12367|12534|15039|14998|14999|21926|12702|16176|19045	http://www.genome.jp/kegg-bin/show_pathway?mmu05168
Malaria	KEGG PATHWAY	mmu05144	14	45	0.0475574	0.116333	15894|15978|21898|18613|20339|17874|21926|12985|16176|21939|17295|16153|16408|16193	http://www.genome.jp/kegg-bin/show_pathway?mmu05144
Long-term potentiation	KEGG PATHWAY	mmu04720	19	69	0.0567525	0.136722	18795|18796|18797|18176|26413|18798|19045|16653|18750|18751|18752|26396|12313|15461|16439|16438|20111|110157|26417	http://www.genome.jp/kegg-bin/show_pathway?mmu04720
Carbohydrate digestion and absorption	KEGG PATHWAY	mmu04973	12	38	0.0589676	0.139938	18796|18707|18706|320207|30955|18709|18708|18710|18751|74769|11652|11651	http://www.genome.jp/kegg-bin/show_pathway?mmu04973
GnRH signaling pathway	KEGG PATHWAY	mmu04912	25	98	0.061111	0.142892	18176|26415|26413|20779|26417|12540|16439|16438|18795|18796|18797|18798|18750|18751|26396|12313|110157|15461|14784|16653|20663|20662|13649|18753|26416	http://www.genome.jp/kegg-bin/show_pathway?mmu04912
Adipocytokine signaling pathway	KEGG PATHWAY	mmu04920	18	68	0.080087	0.184548	22030|19247|16452|20869|21926|18761|56717|18035|19697|12702|16367|18033|21937|11652|11651|16370|20528|384783	http://www.genome.jp/kegg-bin/show_pathway?mmu04920
Asthma	KEGG PATHWAY	mmu05310	8	24	0.091625	0.20812	14998|14969|14999|21926|15000|21939|16153|16191	http://www.genome.jp/kegg-bin/show_pathway?mmu05310
Transcriptional misregulation in cancer	KEGG PATHWAY	mmu05202	37	164	0.0955874	0.214062	19016|15902|18033|18211|14011|12775|12981|12580|16193|12524|12444|18591|18109|12394|16000|16001|21939|22059|12151|19401|17869|16480|14255|14083|12978|17295|12048|17395|17523|12608|13198|19697|20683|12576|50701|12575|17246	http://www.genome.jp/kegg-bin/show_pathway?mmu05202
Antigen processing and presentation	KEGG PATHWAY	mmu04612	19	76	0.10538	0.232207	12525|14963|14999|12526|21354|21355|14964|21926|14969|12504|12010|14972|15040|15013|15042|15000|14998|15039|15978	http://www.genome.jp/kegg-bin/show_pathway?mmu04612
Rheumatoid arthritis	KEGG PATHWAY	mmu05323	20	81	0.106611	0.232207	16994|12524|83430|15894|12487|21898|14969|14999|21926|16171|16176|16408|12981|15000|16168|22339|15978|14998|16193|12519	http://www.genome.jp/kegg-bin/show_pathway?mmu05323
Cell cycle	KEGG PATHWAY	mmu04110	27	117	0.116992	0.251375	11350|17220|56637|17128|23834|12428|12581|12580|17127|22059|12444|12445|12443|17217|56371|242705|17869|12578|12534|12579|12571|12576|12577|12575|18538|107995|17246	http://www.genome.jp/kegg-bin/show_pathway?mmu04110
Cell adhesion molecules (CAMs)	KEGG PATHWAY	mmu04514	32	145	0.135774	0.28784	12481|15894|12487|20737|19264|16412|14972|15000|58205|12525|12524|15040|20343|12504|20339|21939|18613|14963|12490|14964|14969|12550|12526|20345|16401|16408|15039|12519|14998|14999|15013|15042	http://www.genome.jp/kegg-bin/show_pathway?mmu04514
Cytokine-cytokine receptor interaction	KEGG PATHWAY	mmu04060	50	240	0.143766	0.300773	13856|13857|15945|12775|12985|12981|16542|16196|16197|16190|16191|16193|17311|18591|16160|15977|15976|15975|21940|21937|16168|60504|15979|15978|16994|14103|14102|22339|16992|83430|21939|14255|13645|12978|16184|17295|13649|16183|12769|17480|18413|12767|21926|16171|16176|16177|12145|16153|16154|16155	http://www.genome.jp/kegg-bin/show_pathway?mmu04060
Inositol phosphate metabolism	KEGG PATHWAY	mmu00562	14	59	0.18817	0.388559	18795|18796|18797|18718|18706|18803|30955|18717|18798|234779|74769|19211|18707|320404	http://www.genome.jp/kegg-bin/show_pathway?mmu00562
Prion diseases	KEGG PATHWAY	mmu05020	9	35	0.197903	0.403417	26396|26413|13653|16176|26417|14360|18128|12028|16193	http://www.genome.jp/kegg-bin/show_pathway?mmu05020
Amyotrophic lateral sclerosis (ALS)	KEGG PATHWAY	mmu05014	13	56	0.218008	0.438775	12367|19353|21926|12015|26415|271457|12043|26416|21937|12048|12122|12028|22059	http://www.genome.jp/kegg-bin/show_pathway?mmu05014
p53 signaling pathway	KEGG PATHWAY	mmu04115	15	67	0.230256	0.457634	12367|12444|12445|12443|12571|12534|12575|16000|14102|19211|17246|12122|12028|12578|22059	http://www.genome.jp/kegg-bin/show_pathway?mmu04115
Axon guidance	KEGG PATHWAY	mmu04360	27	130	0.23358	0.45851	18176|14678|12540|56637|26413|20354|20352|16412|14360|18018|14679|170758|11854|19353|18208|19354|16653|14083|18021|15461|17295|11350|12767|17973|226251|11848|26417	http://www.genome.jp/kegg-bin/show_pathway?mmu04360
Melanogenesis	KEGG PATHWAY	mmu04916	21	100	0.253537	0.491614	26417|18750|18796|18797|16842|18176|14679|14678|26413|18798|21414|16653|56637|17311|18751|18752|26396|12313|15461|110157|18795	http://www.genome.jp/kegg-bin/show_pathway?mmu04916
NOD-like receptor signaling pathway	KEGG PATHWAY	mmu04621	11	57	0.430762	0.819985	22034|21926|26413|18035|19697|16176|26417|18033|26415|26416|16193	http://www.genome.jp/kegg-bin/show_pathway?mmu04621
Staphylococcus aureus infection	KEGG PATHWAY	mmu05150	9	46	0.433199	0.819985	15894|14969|14999|11537|20345|15000|16153|14998|16408	http://www.genome.jp/kegg-bin/show_pathway?mmu05150
Retrograde endocannabinoid signaling	KEGG PATHWAY	mmu04723	17	94	0.486786	0.910577	18795|18796|18797|14679|14678|26413|18798|18752|18750|18751|12286|26416|26417|26415|16439|16438|19225	http://www.genome.jp/kegg-bin/show_pathway?mmu04723
Wnt signaling pathway	KEGG PATHWAY	mmu04310	26	147	0.507662	0.938584	56637|17128|18018|17127|22059|18795|12444|12445|16842|12443|170758|19354|18798|51792|18750|18751|18752|18796|19353|19015|17869|18797|18021|212398|21414|11848	http://www.genome.jp/kegg-bin/show_pathway?mmu04310
Gastric acid secretion	KEGG PATHWAY	mmu04971	13	73	0.519521	0.947055	18795|18796|18797|14679|14678|18798|18750|18751|18752|11461|12313|16439|16438	http://www.genome.jp/kegg-bin/show_pathway?mmu04971
Tight junction	KEGG PATHWAY	mmu04530	23	131	0.524156	0.947055	66922|18176|14678|18761|20779|12540|20130|51792|17907|14679|18750|18751|18752|18753|11461|18755|19211|16653|15461|27375|11848|11652|11651	http://www.genome.jp/kegg-bin/show_pathway?mmu04530
RIG-I-like receptor signaling pathway	KEGG PATHWAY	mmu04622	12	68	0.533887	0.953798	22030|18035|22034|19697|21926|15945|15977|16160|23988|26416|18033|26415	http://www.genome.jp/kegg-bin/show_pathway?mmu04622
Legionellosis	KEGG PATHWAY	mmu05134	10	57	0.546389	0.965287	12367|18035|19697|21926|21898|17874|16160|16176|18033|16193	http://www.genome.jp/kegg-bin/show_pathway?mmu05134
Systemic lupus erythematosus	KEGG PATHWAY	mmu05322	13	77	0.589448	1	12524|16153|12487|14969|14999|50701|21926|15000|21939|15978|319180|14998|12519	http://www.genome.jp/kegg-bin/show_pathway?mmu05322
Endocrine and other factor-regulated calcium reabsorption	KEGG PATHWAY	mmu04961	9	54	0.605062	1	18795|18796|18797|18798|13982|18750|18751|18752|22337	http://www.genome.jp/kegg-bin/show_pathway?mmu04961
Vascular smooth muscle contraction	KEGG PATHWAY	mmu04270	19	117	0.651424	1	26417|18795|18796|18797|26396|26413|18761|19045|18798|18750|18751|18752|18753|12313|11848|16439|16438|110157|18755	http://www.genome.jp/kegg-bin/show_pathway?mmu04270
Serotonergic synapse	KEGG PATHWAY	mmu04726	21	132	0.687746	1	12367|18795|18796|18797|18176|14679|14678|26413|18798|18752|16653|11820|18750|18751|12286|26417|15461|16439|16438|19225|110157	http://www.genome.jp/kegg-bin/show_pathway?mmu04726
Dopaminergic synapse	KEGG PATHWAY	mmu04728	20	127	0.700394	1	18795|18796|16438|14679|14678|19045|18798|18752|56637|18750|18751|12286|18797|26416|12313|26415|11652|16439|11651|51792	http://www.genome.jp/kegg-bin/show_pathway?mmu04728
Endocytosis	KEGG PATHWAY	mmu04144	34	212	0.703868	1	22034|22042|18211|14972|20779|12540|16542|17127|15042|15040|12402|58194|16001|69710|80794|14963|110355|14964|18717|208650|13645|15013|12978|16184|15461|17295|13649|15039|271457|14183|12767|14184|11848|17246	http://www.genome.jp/kegg-bin/show_pathway?mmu04144
TGF-beta signaling pathway	KEGG PATHWAY	mmu04350	12	84	0.783066	1	17869|12579|15902|26413|20683|51792|21926|17128|26417|11848|17127|15978	http://www.genome.jp/kegg-bin/show_pathway?mmu04350
Oocyte meiosis	KEGG PATHWAY	mmu04114	16	111	0.798185	1	12534|16333|18667|19045|11835|67141|26413|16000|16001|12313|107995|16439|16438|20111|51792|26417	http://www.genome.jp/kegg-bin/show_pathway?mmu04114
Salivary secretion	KEGG PATHWAY	mmu04970	10	74	0.818962	1	18795|18796|18797|18798|18750|18751|18752|12313|16439|16438	http://www.genome.jp/kegg-bin/show_pathway?mmu04970
Pancreatic secretion	KEGG PATHWAY	mmu04972	13	99	0.866983	1	19353|18795|18796|18797|18798|13706|18750|18751|18752|11848|16439|16438|12613	http://www.genome.jp/kegg-bin/show_pathway?mmu04972
Non-homologous end-joining	KEGG PATHWAY	mmu03450	1	12	0.876531	1	14375	http://www.genome.jp/kegg-bin/show_pathway?mmu03450
Cytosolic DNA-sensing pathway	KEGG PATHWAY	mmu04623	7	59	0.877762	1	18035|15945|15977|19697|16176|18033|16193	http://www.genome.jp/kegg-bin/show_pathway?mmu04623
Circadian rhythm - mammal	KEGG PATHWAY	mmu04710	2	22	0.890884	1	217166|19885	http://www.genome.jp/kegg-bin/show_pathway?mmu04710
Phagosome	KEGG PATHWAY	mmu04145	21	160	0.91384	1	14963|15042|15039|21354|21355|14964|22042|14969|14999|16412|271457|14972|17523|15040|21898|15013|11461|19353|15000|13424|14998	http://www.genome.jp/kegg-bin/show_pathway?mmu04145
Glutamatergic synapse	KEGG PATHWAY	mmu04724	15	122	0.925748	1	18795|18796|18797|14679|14678|26413|18798|18752|110355|18750|18751|12286|26417|16439|16438	http://www.genome.jp/kegg-bin/show_pathway?mmu04724
Maturity onset diabetes of the young	KEGG PATHWAY	mmu04950	2	25	0.925892	1	15378|16333	http://www.genome.jp/kegg-bin/show_pathway?mmu04950
Cocaine addiction	KEGG PATHWAY	mmu05030	4	42	0.926063	1	19697|18033|14679|14678	http://www.genome.jp/kegg-bin/show_pathway?mmu05030
Proteasome	KEGG PATHWAY	mmu03050	4	43	0.933389	1	16913|26443|16912|15978	http://www.genome.jp/kegg-bin/show_pathway?mmu03050
Steroid biosynthesis	KEGG PATHWAY	mmu00100	1	16	0.935149	1	12613	http://www.genome.jp/kegg-bin/show_pathway?mmu00100
DNA replication	KEGG PATHWAY	mmu03030	3	35	0.935836	1	18538|17217|17220	http://www.genome.jp/kegg-bin/show_pathway?mmu03030
Ubiquitin mediated proteolysis	KEGG PATHWAY	mmu04120	14	126	0.964855	1	107995|22034|12402|229615|69288|208650|12703|12702|217342|12189|56371|17246|246710|80794	http://www.genome.jp/kegg-bin/show_pathway?mmu04120
Mismatch repair	KEGG PATHWAY	mmu03430	1	22	0.975319	1	18538	http://www.genome.jp/kegg-bin/show_pathway?mmu03430
Regulation of autophagy	KEGG PATHWAY	mmu04140	2	34	0.977825	1	16333|15978	http://www.genome.jp/kegg-bin/show_pathway?mmu04140
Fatty acid elongation	KEGG PATHWAY	mmu00062	1	23	0.97899	1	54325	http://www.genome.jp/kegg-bin/show_pathway?mmu00062
Basal cell carcinoma	KEGG PATHWAY	mmu05217	4	55	0.982263	1	22059|16842|56637|21414	http://www.genome.jp/kegg-bin/show_pathway?mmu05217
Arrhythmogenic right ventricular cardiomyopathy (ARVC)	KEGG PATHWAY	mmu05412	6	73	0.983277	1	16842|21414|16401|16480|11461|16412	http://www.genome.jp/kegg-bin/show_pathway?mmu05412
Alzheimer's disease	KEGG PATHWAY	mmu05010	18	168	0.986063	1	12367|18795|18796|14102|26413|12015|18798|11820|56637|21926|18797|16176|12313|21937|16439|12122|16438|26417	http://www.genome.jp/kegg-bin/show_pathway?mmu05010
GABAergic synapse	KEGG PATHWAY	mmu04727	7	84	0.987124	1	14679|14678|18752|18750|18751|12286|20779	http://www.genome.jp/kegg-bin/show_pathway?mmu04727
Homologous recombination	KEGG PATHWAY	mmu03440	1	27	0.988969	1	12144	http://www.genome.jp/kegg-bin/show_pathway?mmu03440
Phototransduction	KEGG PATHWAY	mmu04744	1	29	0.992007	1	12313	http://www.genome.jp/kegg-bin/show_pathway?mmu04744
Calcium signaling pathway	KEGG PATHWAY	mmu04020	18	176	0.992267	1	18795|18796|18797|18803|13866|18798|18752|18750|18751|12286|12313|234779|16439|16438|22333|320404|13649|18126	http://www.genome.jp/kegg-bin/show_pathway?mmu04020
ABC transporters	KEGG PATHWAY	mmu02010	2	42	0.992718	1	21354|21355	http://www.genome.jp/kegg-bin/show_pathway?mmu02010
Vasopressin-regulated water reabsorption	KEGG PATHWAY	mmu04962	2	42	0.992718	1	271457|13424	http://www.genome.jp/kegg-bin/show_pathway?mmu04962
Hypertrophic cardiomyopathy (HCM)	KEGG PATHWAY	mmu05410	6	82	0.993516	1	16401|21926|16000|11461|16412|16193	http://www.genome.jp/kegg-bin/show_pathway?mmu05410
Glycerolipid metabolism	KEGG PATHWAY	mmu00561	3	54	0.993839	1	56077|67512|12613	http://www.genome.jp/kegg-bin/show_pathway?mmu00561
Fat digestion and absorption	KEGG PATHWAY	mmu04975	2	44	0.994512	1	67512|12613	http://www.genome.jp/kegg-bin/show_pathway?mmu04975
Fanconi anemia pathway	KEGG PATHWAY	mmu03460	2	45	0.995239	1	12189|12144	http://www.genome.jp/kegg-bin/show_pathway?mmu03460
Base excision repair	KEGG PATHWAY	mmu03410	1	33	0.995804	1	18538	http://www.genome.jp/kegg-bin/show_pathway?mmu03410
SNARE interactions in vesicular transport	KEGG PATHWAY	mmu04130	1	33	0.995804	1	22317	http://www.genome.jp/kegg-bin/show_pathway?mmu04130
Notch signaling pathway	KEGG PATHWAY	mmu04330	2	49	0.997312	1	20602|18128	http://www.genome.jp/kegg-bin/show_pathway?mmu04330
Glycine, serine and threonine metabolism	KEGG PATHWAY	mmu00260	1	36	0.997412	1	236539	http://www.genome.jp/kegg-bin/show_pathway?mmu00260
Fructose and mannose metabolism	KEGG PATHWAY	mmu00051	1	37	0.997798	1	319801	http://www.genome.jp/kegg-bin/show_pathway?mmu00051
mRNA surveillance pathway	KEGG PATHWAY	mmu03015	4	78	0.99892	1	19045|103677|53817|51792	http://www.genome.jp/kegg-bin/show_pathway?mmu03015
Mineral absorption	KEGG PATHWAY	mmu04978	1	42	0.999016	1	22337	http://www.genome.jp/kegg-bin/show_pathway?mmu04978
Dilated cardiomyopathy	KEGG PATHWAY	mmu05414	5	89	0.999017	1	21926|16000|16412|11461|16401	http://www.genome.jp/kegg-bin/show_pathway?mmu05414
Nucleotide excision repair	KEGG PATHWAY	mmu03420	1	43	0.999163	1	18538	http://www.genome.jp/kegg-bin/show_pathway?mmu03420
Starch and sucrose metabolism	KEGG PATHWAY	mmu00500	1	45	0.999393	1	19309	http://www.genome.jp/kegg-bin/show_pathway?mmu00500
Taste transduction	KEGG PATHWAY	mmu04742	2	60	0.999455	1	12286|18796	http://www.genome.jp/kegg-bin/show_pathway?mmu04742
ECM-receptor interaction	KEGG PATHWAY	mmu04512	4	84	0.9995	1	16412|14268|12505|16401	http://www.genome.jp/kegg-bin/show_pathway?mmu04512
PPAR signaling pathway	KEGG PATHWAY	mmu03320	3	77	0.999718	1	19015|19016|13167	http://www.genome.jp/kegg-bin/show_pathway?mmu03320
Bile secretion	KEGG PATHWAY	mmu04976	2	69	0.999856	1	20186|106407	http://www.genome.jp/kegg-bin/show_pathway?mmu04976
Hedgehog signaling pathway	KEGG PATHWAY	mmu04340	1	54	0.999858	1	56637	http://www.genome.jp/kegg-bin/show_pathway?mmu04340
Arginine and proline metabolism	KEGG PATHWAY	mmu00330	1	55	0.999879	1	18126	http://www.genome.jp/kegg-bin/show_pathway?mmu00330
Huntington's disease	KEGG PATHWAY	mmu05016	11	172	0.999946	1	12367|18795|18796|18797|22333|20683|18798|19016|16438|12028|22059	http://www.genome.jp/kegg-bin/show_pathway?mmu05016
RNA degradation	KEGG PATHWAY	mmu03018	1	62	0.999961	1	12227	http://www.genome.jp/kegg-bin/show_pathway?mmu03018
Synaptic vesicle cycle	KEGG PATHWAY	mmu04721	1	62	0.999961	1	12286	http://www.genome.jp/kegg-bin/show_pathway?mmu04721
Glycerophospholipid metabolism	KEGG PATHWAY	mmu00564	2	83	0.999982	1	56077|67512	http://www.genome.jp/kegg-bin/show_pathway?mmu00564
Peroxisome	KEGG PATHWAY	mmu04146	1	73	0.999993	1	18126	http://www.genome.jp/kegg-bin/show_pathway?mmu04146
Complement and coagulation cascades	KEGG PATHWAY	mmu04610	1	73	0.999993	1	11537	http://www.genome.jp/kegg-bin/show_pathway?mmu04610
Protein digestion and absorption	KEGG PATHWAY	mmu04974	1	75	0.999995	1	13706	http://www.genome.jp/kegg-bin/show_pathway?mmu04974
Arachidonic acid metabolism	KEGG PATHWAY	mmu00590	1	80	0.999998	1	19225	http://www.genome.jp/kegg-bin/show_pathway?mmu00590
Protein processing in endoplasmic reticulum	KEGG PATHWAY	mmu04141	6	154	0.999999	1	22030|13198|22433|12043|17872|12028	http://www.genome.jp/kegg-bin/show_pathway?mmu04141
Spliceosome	KEGG PATHWAY	mmu03040	2	104	0.999999	1	53817|15382	http://www.genome.jp/kegg-bin/show_pathway?mmu03040
RNA transport	KEGG PATHWAY	mmu03013	4	144	1	1	21335|53817|227720|13684	http://www.genome.jp/kegg-bin/show_pathway?mmu03013
Parkinson's disease	KEGG PATHWAY	mmu05012	2	118	1	1	12367|22333	http://www.genome.jp/kegg-bin/show_pathway?mmu05012
Ribosome	KEGG PATHWAY	mmu03010	1	103	1	1	67025	http://www.genome.jp/kegg-bin/show_pathway?mmu03010
Neuroactive ligand-receptor interaction	KEGG PATHWAY	mmu04080	3	261	1	1	12257|14815|21833	http://www.genome.jp/kegg-bin/show_pathway?mmu04080
Metabolic pathways	KEGG PATHWAY	mmu01100	14	1130	1	1	18795|18796|18797|236539|18803|18717|18798|56077|19225|18126|234779|67512|12613|320404	http://www.genome.jp/kegg-bin/show_pathway?mmu01100
Olfactory transduction	KEGG PATHWAY	mmu04740	1	947	1	1	12313	http://www.genome.jp/kegg-bin/show_pathway?mmu04740

## Sheet: Run-B=0.005
#Term	Database	Id	Sample number	Background number	P-Value	Corrected P-Value	Genes	Hyperlink
Transcriptional misregulation in cancer	KEGG PATHWAY	mmu05202	14	164	3.22778e-14	1.38794e-12	433759|12394|20375|12393|14011|17523|12608|14247|50701|17095|17268|18109|16909|19401	http://www.genome.jp/kegg-bin/show_pathway?mmu05202
Acute myeloid leukemia	KEGG PATHWAY	mmu05221	4	57	0.000142516	0.0030641	12394|20375|19401|18712	http://www.genome.jp/kegg-bin/show_pathway?mmu05221
Pathways in cancer	KEGG PATHWAY	mmu05200	6	321	0.00298423	0.0296638	433759|12394|14013|12043|19401|20375	http://www.genome.jp/kegg-bin/show_pathway?mmu05200
Chronic myeloid leukemia	KEGG PATHWAY	mmu05220	3	73	0.00441237	0.0296638	433759|12394|14013	http://www.genome.jp/kegg-bin/show_pathway?mmu05220
Jak-STAT signaling pathway	KEGG PATHWAY	mmu04630	4	152	0.00475041	0.0296638	12985|16197|17480|18712	http://www.genome.jp/kegg-bin/show_pathway?mmu04630
Circadian rhythm - mammal	KEGG PATHWAY	mmu04710	2	22	0.00482899	0.0296638	217166|19885	http://www.genome.jp/kegg-bin/show_pathway?mmu04710
Dorso-ventral axis formation	KEGG PATHWAY	mmu04320	2	22	0.00482899	0.0296638	23871|14011	http://www.genome.jp/kegg-bin/show_pathway?mmu04320
HTLV-I infection	KEGG PATHWAY	mmu05166	4	274	0.0328543	0.176592	17863|22333|23871|20375	http://www.genome.jp/kegg-bin/show_pathway?mmu05166
Hematopoietic cell lineage	KEGG PATHWAY	mmu04640	2	82	0.0516212	0.246635	12985|16197	http://www.genome.jp/kegg-bin/show_pathway?mmu04640
Cytokine-cytokine receptor interaction	KEGG PATHWAY	mmu04060	3	240	0.0890689	0.382996	12985|16197|17480	http://www.genome.jp/kegg-bin/show_pathway?mmu04060
Primary immunodeficiency	KEGG PATHWAY	mmu05340	1	34	0.141369	0.49509	16197	http://www.genome.jp/kegg-bin/show_pathway?mmu05340
Huntington's disease	KEGG PATHWAY	mmu05016	2	172	0.17466	0.49509	433759|22333	http://www.genome.jp/kegg-bin/show_pathway?mmu05016
Tuberculosis	KEGG PATHWAY	mmu05152	2	173	0.176209	0.49509	12608|12043	http://www.genome.jp/kegg-bin/show_pathway?mmu05152
Malaria	KEGG PATHWAY	mmu05144	1	45	0.181578	0.49509	12985	http://www.genome.jp/kegg-bin/show_pathway?mmu05144
Staphylococcus aureus infection	KEGG PATHWAY	mmu05150	1	46	0.18514	0.49509	11537	http://www.genome.jp/kegg-bin/show_pathway?mmu05150
N-Glycan biosynthesis	KEGG PATHWAY	mmu00510	1	49	0.195733	0.49509	269181	http://www.genome.jp/kegg-bin/show_pathway?mmu00510
Notch signaling pathway	KEGG PATHWAY	mmu04330	1	49	0.195733	0.49509	433759	http://www.genome.jp/kegg-bin/show_pathway?mmu04330
Amyotrophic lateral sclerosis (ALS)	KEGG PATHWAY	mmu05014	1	56	0.219926	0.512304	12043	http://www.genome.jp/kegg-bin/show_pathway?mmu05014
Colorectal cancer	KEGG PATHWAY	mmu05210	1	64	0.246696	0.512304	12043	http://www.genome.jp/kegg-bin/show_pathway?mmu05210
Renal cell carcinoma	KEGG PATHWAY	mmu05211	1	71	0.269374	0.512304	23871	http://www.genome.jp/kegg-bin/show_pathway?mmu05211
Complement and coagulation cascades	KEGG PATHWAY	mmu04610	1	73	0.275728	0.512304	11537	http://www.genome.jp/kegg-bin/show_pathway?mmu04610
Systemic lupus erythematosus	KEGG PATHWAY	mmu05322	1	77	0.288274	0.512304	50701	http://www.genome.jp/kegg-bin/show_pathway?mmu05322
Glycerophospholipid metabolism	KEGG PATHWAY	mmu00564	1	83	0.306692	0.512304	13026	http://www.genome.jp/kegg-bin/show_pathway?mmu00564
Apoptosis	KEGG PATHWAY	mmu04210	1	85	0.312725	0.512304	12043	http://www.genome.jp/kegg-bin/show_pathway?mmu04210
Small cell lung cancer	KEGG PATHWAY	mmu05222	1	86	0.315723	0.512304	12043	http://www.genome.jp/kegg-bin/show_pathway?mmu05222
MAPK signaling pathway	KEGG PATHWAY	mmu04010	2	264	0.321485	0.512304	17347|14013	http://www.genome.jp/kegg-bin/show_pathway?mmu04010
Prostate cancer	KEGG PATHWAY	mmu05215	1	88	0.321679	0.512304	12043	http://www.genome.jp/kegg-bin/show_pathway?mmu05215
Spliceosome	KEGG PATHWAY	mmu03040	1	104	0.367522	0.544373	15382	http://www.genome.jp/kegg-bin/show_pathway?mmu03040
Cholinergic synapse	KEGG PATHWAY	mmu04725	1	109	0.38121	0.544373	12043	http://www.genome.jp/kegg-bin/show_pathway?mmu04725
Osteoclast differentiation	KEGG PATHWAY	mmu04380	1	117	0.402505	0.544373	20375	http://www.genome.jp/kegg-bin/show_pathway?mmu04380
Cell cycle	KEGG PATHWAY	mmu04110	1	117	0.402505	0.544373	433759	http://www.genome.jp/kegg-bin/show_pathway?mmu04110
Parkinson's disease	KEGG PATHWAY	mmu05012	1	118	0.405115	0.544373	22333	http://www.genome.jp/kegg-bin/show_pathway?mmu05012
Toxoplasmosis	KEGG PATHWAY	mmu05145	1	126	0.425597	0.544592	12043	http://www.genome.jp/kegg-bin/show_pathway?mmu05145
Neurotrophin signaling pathway	KEGG PATHWAY	mmu04722	1	128	0.430608	0.544592	12043	http://www.genome.jp/kegg-bin/show_pathway?mmu04722
Insulin signaling pathway	KEGG PATHWAY	mmu04910	1	137	0.452626	0.556084	17347	http://www.genome.jp/kegg-bin/show_pathway?mmu04910
Protein processing in endoplasmic reticulum	KEGG PATHWAY	mmu04141	1	154	0.491948	0.571616	12043	http://www.genome.jp/kegg-bin/show_pathway?mmu04141
Influenza A	KEGG PATHWAY	mmu05164	1	158	0.500787	0.571616	22333	http://www.genome.jp/kegg-bin/show_pathway?mmu05164
Phagosome	KEGG PATHWAY	mmu04145	1	160	0.505149	0.571616	17523	http://www.genome.jp/kegg-bin/show_pathway?mmu04145
Calcium signaling pathway	KEGG PATHWAY	mmu04020	1	176	0.538718	0.593971	22333	http://www.genome.jp/kegg-bin/show_pathway?mmu04020
Focal adhesion	KEGG PATHWAY	mmu04510	1	196	0.577532	0.620847	12043	http://www.genome.jp/kegg-bin/show_pathway?mmu04510
Regulation of actin cytoskeleton	KEGG PATHWAY	mmu04810	1	211	0.604509	0.633997	245857	http://www.genome.jp/kegg-bin/show_pathway?mmu04810
Neuroactive ligand-receptor interaction	KEGG PATHWAY	mmu04080	1	261	0.682718	0.698973	21833	http://www.genome.jp/kegg-bin/show_pathway?mmu04080
Metabolic pathways	KEGG PATHWAY	mmu01100	2	1130	0.961129	0.961129	13026|269181	http://www.genome.jp/kegg-bin/show_pathway?mmu01100

## Sheet: Run-B=0.01
#Term	Database	Id	Sample number	Background number	P-Value	Corrected P-Value	Genes	Hyperlink
Cell cycle	KEGG PATHWAY	mmu04110	23	117	1.73212e-12	1.73212e-10	11350|433759|23834|12567|17127|22059|12444|12445|12443|12448|12566|19645|56371|242705|12914|17869|12571|12576|13555|12575|18538|19650|328572	http://www.genome.jp/kegg-bin/show_pathway?mmu04110
Prostate cancer	KEGG PATHWAY	mmu05215	18	88	2.62495e-10	1.31247e-08	242705|12575|12443|21415|12914|12387|19211|12576|12448|12566|12043|328572|19645|13555|15461|11651|12912|22059	http://www.genome.jp/kegg-bin/show_pathway?mmu05215
Chronic myeloid leukemia	KEGG PATHWAY	mmu05220	16	73	1.08919e-09	3.63064e-08	242705|17869|11350|12443|433759|12571|12576|12567|12575|19645|13555|15461|12048|11651|17127|22059	http://www.genome.jp/kegg-bin/show_pathway?mmu05220
Pathways in cancer	KEGG PATHWAY	mmu05200	31	321	3.706e-09	9.26499e-08	16476|11350|433759|12567|17127|22059|17869|12443|20375|12448|12566|328572|19645|19401|242705|19211|12914|12043|15461|12048|12028|12606|11799|21415|12387|12571|12576|13555|12575|14281|11651	http://www.genome.jp/kegg-bin/show_pathway?mmu05200
HTLV-I infection	KEGG PATHWAY	mmu05166	27	274	2.60949e-08	5.21899e-07	16476|23871|17127|22059|12444|12445|12443|17863|20375|12567|328572|19645|242705|12912|12914|17869|15461|12048|12028|12387|60599|13555|12575|18538|14281|11651|22333	http://www.genome.jp/kegg-bin/show_pathway?mmu05166
Small cell lung cancer	KEGG PATHWAY	mmu05222	15	86	5.34392e-08	8.90653e-07	242705|17869|19211|12443|12571|12576|12448|12566|12043|19645|12567|12048|11651|13555|22059	http://www.genome.jp/kegg-bin/show_pathway?mmu05222
Colorectal cancer	KEGG PATHWAY	mmu05210	12	64	5.85662e-07	8.3666e-06	16476|11799|12443|21415|12387|17869|12043|14281|11651|12028|17127|22059	http://www.genome.jp/kegg-bin/show_pathway?mmu05210
Glioma	KEGG PATHWAY	mmu05214	11	65	4.17975e-06	5.22469e-05	242705|19211|12443|12571|13555|12575|19645|12567|15461|11651|22059	http://www.genome.jp/kegg-bin/show_pathway?mmu05214
p53 signaling pathway	KEGG PATHWAY	mmu04115	11	67	5.41709e-06	5.38139e-05	12444|12445|12443|12571|12448|12566|12567|19211|12575|12028|22059	http://www.genome.jp/kegg-bin/show_pathway?mmu04115
Transcriptional misregulation in cancer	KEGG PATHWAY	mmu05202	17	164	5.45447e-06	5.38139e-05	12444|18507|17869|20375|20683|12576|12393|12575|12608|19401|15405|433759|17268|12048|18109|12606|22059	http://www.genome.jp/kegg-bin/show_pathway?mmu05202
Bladder cancer	KEGG PATHWAY	mmu05219	9	42	5.91953e-06	5.38139e-05	242705|17869|12443|13555|12575|19645|12567|15461|22059	http://www.genome.jp/kegg-bin/show_pathway?mmu05219
Melanoma	KEGG PATHWAY	mmu05218	11	71	8.87945e-06	7.39954e-05	242705|19211|12443|12571|13555|12575|19645|12567|15461|11651|22059	http://www.genome.jp/kegg-bin/show_pathway?mmu05218
Non-small cell lung cancer	KEGG PATHWAY	mmu05223	9	53	3.06251e-05	0.000235577	242705|12443|12571|13555|19645|12567|15461|11651|22059	http://www.genome.jp/kegg-bin/show_pathway?mmu05223
Pancreatic cancer	KEGG PATHWAY	mmu05212	10	70	4.23639e-05	0.0003026	242705|12443|12571|13555|19645|12567|12048|11651|17127|22059	http://www.genome.jp/kegg-bin/show_pathway?mmu05212
Endometrial cancer	KEGG PATHWAY	mmu05213	8	51	0.000138624	0.000924158	17869|12443|21415|12387|19211|15461|11651|22059	http://www.genome.jp/kegg-bin/show_pathway?mmu05213
Thyroid cancer	KEGG PATHWAY	mmu05216	6	29	0.000259243	0.00161959	17869|12443|21415|12387|15461|22059	http://www.genome.jp/kegg-bin/show_pathway?mmu05216
Acute myeloid leukemia	KEGG PATHWAY	mmu05221	8	57	0.00027533	0.00161959	17869|12443|21415|20375|12606|15461|11651|19401	http://www.genome.jp/kegg-bin/show_pathway?mmu05221
TGF-beta signaling pathway	KEGG PATHWAY	mmu04350	8	84	0.00275904	0.015328	17869|15903|15901|20683|12914|19650|328572|17127	http://www.genome.jp/kegg-bin/show_pathway?mmu04350
Wnt signaling pathway	KEGG PATHWAY	mmu04310	11	147	0.00291369	0.0153352	16476|12444|12445|12443|21415|12387|12914|17869|328572|17127|22059	http://www.genome.jp/kegg-bin/show_pathway?mmu04310
Measles	KEGG PATHWAY	mmu05162	10	132	0.0040964	0.020482	12444|12445|12443|12571|12576|12448|12566|12567|11651|22059	http://www.genome.jp/kegg-bin/show_pathway?mmu05162
ErbB signaling pathway	KEGG PATHWAY	mmu04012	7	87	0.0114269	0.0544136	16476|17869|11350|12576|12575|15461|11651	http://www.genome.jp/kegg-bin/show_pathway?mmu04012
Renal cell carcinoma	KEGG PATHWAY	mmu05211	6	71	0.0151698	0.0689537	16476|23871|12914|328572|15461|11651	http://www.genome.jp/kegg-bin/show_pathway?mmu05211
Adherens junction	KEGG PATHWAY	mmu04520	5	71	0.0481842	0.204149	12387|328572|12914|17127|21415	http://www.genome.jp/kegg-bin/show_pathway?mmu04520
Notch signaling pathway	KEGG PATHWAY	mmu04330	4	49	0.0489957	0.204149	433759|328572|12914|433586	http://www.genome.jp/kegg-bin/show_pathway?mmu04330
Jak-STAT signaling pathway	KEGG PATHWAY	mmu04630	8	152	0.0585453	0.226067	12444|12445|12443|12914|17869|328572|12048|11651	http://www.genome.jp/kegg-bin/show_pathway?mmu04630
Melanogenesis	KEGG PATHWAY	mmu04916	6	100	0.0588229	0.226067	21415|12387|12914|328572|15461|12912	http://www.genome.jp/kegg-bin/show_pathway?mmu04916
mTOR signaling pathway	KEGG PATHWAY	mmu04150	4	53	0.061038	0.226067	74370|64930|11651|20869	http://www.genome.jp/kegg-bin/show_pathway?mmu04150
Neurotrophin signaling pathway	KEGG PATHWAY	mmu04722	7	128	0.0634163	0.226487	16476|11350|12043|15461|11651|12028|22059	http://www.genome.jp/kegg-bin/show_pathway?mmu04722
Amyotrophic lateral sclerosis (ALS)	KEGG PATHWAY	mmu05014	4	56	0.0710021	0.244835	12043|12048|12028|22059	http://www.genome.jp/kegg-bin/show_pathway?mmu05014
Apoptosis	KEGG PATHWAY	mmu04210	5	85	0.0859817	0.286415	12043|12048|11651|12028|22059	http://www.genome.jp/kegg-bin/show_pathway?mmu04210
Focal adhesion	KEGG PATHWAY	mmu04510	9	196	0.0887888	0.286415	16476|12444|12445|12443|12387|19211|12043|15461|11651	http://www.genome.jp/kegg-bin/show_pathway?mmu04510
Huntington's disease	KEGG PATHWAY	mmu05016	8	172	0.0992886	0.310277	12028|12912|12914|328572|433759|22333|20683|22059	http://www.genome.jp/kegg-bin/show_pathway?mmu05016
Mismatch repair	KEGG PATHWAY	mmu03430	2	22	0.128537	0.389506	18538|68275	http://www.genome.jp/kegg-bin/show_pathway?mmu03430
B cell receptor signaling pathway	KEGG PATHWAY	mmu04662	4	75	0.150869	0.443733	15461|16476|11651|14281	http://www.genome.jp/kegg-bin/show_pathway?mmu04662
T cell receptor signaling pathway	KEGG PATHWAY	mmu04660	5	108	0.172624	0.478319	15461|16476|11651|12567|14281	http://www.genome.jp/kegg-bin/show_pathway?mmu04660
Homologous recombination	KEGG PATHWAY	mmu03440	2	27	0.174103	0.478319	68275|12144	http://www.genome.jp/kegg-bin/show_pathway?mmu03440
Cholinergic synapse	KEGG PATHWAY	mmu04725	5	109	0.176978	0.478319	15461|12043|12912|11651|14281	http://www.genome.jp/kegg-bin/show_pathway?mmu04725
Tuberculosis	KEGG PATHWAY	mmu05152	7	173	0.19082	0.49265	12912|12914|12608|12043|328572|11651|12028	http://www.genome.jp/kegg-bin/show_pathway?mmu05152
Basal cell carcinoma	KEGG PATHWAY	mmu05217	3	55	0.192134	0.49265	12387|21415|22059	http://www.genome.jp/kegg-bin/show_pathway?mmu05217
Osteoclast differentiation	KEGG PATHWAY	mmu04380	5	117	0.213206	0.533016	16476|12912|11651|20375|14281	http://www.genome.jp/kegg-bin/show_pathway?mmu04380
DNA replication	KEGG PATHWAY	mmu03030	2	35	0.250812	0.611737	18538|68275	http://www.genome.jp/kegg-bin/show_pathway?mmu03030
Tight junction	KEGG PATHWAY	mmu04530	5	131	0.281329	0.645775	15461|12387|11651|19211|12567	http://www.genome.jp/kegg-bin/show_pathway?mmu04530
Chagas disease (American trypanosomiasis)	KEGG PATHWAY	mmu05142	4	100	0.287025	0.645775	16476|11651|17127|14281	http://www.genome.jp/kegg-bin/show_pathway?mmu05142
Long-term potentiation	KEGG PATHWAY	mmu04720	3	69	0.289283	0.645775	15461|328572|12914	http://www.genome.jp/kegg-bin/show_pathway?mmu04720
Non-homologous end-joining	KEGG PATHWAY	mmu03450	1	12	0.290599	0.645775	14375	http://www.genome.jp/kegg-bin/show_pathway?mmu03450
Insulin signaling pathway	KEGG PATHWAY	mmu04910	5	137	0.311762	0.677742	74370|15461|11651|64930|17347	http://www.genome.jp/kegg-bin/show_pathway?mmu04910
Cocaine addiction	KEGG PATHWAY	mmu05030	2	42	0.318691	0.678067	16476|12912	http://www.genome.jp/kegg-bin/show_pathway?mmu05030
Nucleotide excision repair	KEGG PATHWAY	mmu03420	2	43	0.328303	0.683964	18538|68275	http://www.genome.jp/kegg-bin/show_pathway?mmu03420
Fanconi anemia pathway	KEGG PATHWAY	mmu03460	2	45	0.34741	0.708999	68275|12144	http://www.genome.jp/kegg-bin/show_pathway?mmu03460
Herpes simplex infection	KEGG PATHWAY	mmu05168	6	187	0.389166	0.778333	16476|328572|12914|12566|14281|22059	http://www.genome.jp/kegg-bin/show_pathway?mmu05168
Progesterone-mediated oocyte maturation	KEGG PATHWAY	mmu04914	3	86	0.41029	0.792736	56371|11651|12566	http://www.genome.jp/kegg-bin/show_pathway?mmu04914
MAPK signaling pathway	KEGG PATHWAY	mmu04010	8	264	0.414527	0.792736	16476|17869|17347|14281|18015|15461|11651|22059	http://www.genome.jp/kegg-bin/show_pathway?mmu04010
Influenza A	KEGG PATHWAY	mmu05164	5	158	0.42015	0.792736	16476|11651|12914|22333|328572	http://www.genome.jp/kegg-bin/show_pathway?mmu05164
Dorso-ventral axis formation	KEGG PATHWAY	mmu04320	1	22	0.455343	0.843227	23871	http://www.genome.jp/kegg-bin/show_pathway?mmu04320
Hepatitis C	KEGG PATHWAY	mmu05160	4	135	0.491621	0.893856	15461|11651|22059|12575	http://www.genome.jp/kegg-bin/show_pathway?mmu05160
Toll-like receptor signaling pathway	KEGG PATHWAY	mmu04620	3	101	0.511543	0.91347	16476|11651|14281	http://www.genome.jp/kegg-bin/show_pathway?mmu04620
Leishmaniasis	KEGG PATHWAY	mmu05140	2	65	0.524228	0.919699	16476|14281	http://www.genome.jp/kegg-bin/show_pathway?mmu05140
Adipocytokine signaling pathway	KEGG PATHWAY	mmu04920	2	68	0.547891	0.94464	11651|20869	http://www.genome.jp/kegg-bin/show_pathway?mmu04920
Pertussis	KEGG PATHWAY	mmu05133	2	71	0.570718	0.952119	16476|14281	http://www.genome.jp/kegg-bin/show_pathway?mmu05133
Arrhythmogenic right ventricular cardiomyopathy (ARVC)	KEGG PATHWAY	mmu05412	2	73	0.585465	0.952119	12387|21415	http://www.genome.jp/kegg-bin/show_pathway?mmu05412
Base excision repair	KEGG PATHWAY	mmu03410	1	33	0.592801	0.952119	18538	http://www.genome.jp/kegg-bin/show_pathway?mmu03410
Salmonella infection	KEGG PATHWAY	mmu05132	2	75	0.599835	0.952119	16476|14281	http://www.genome.jp/kegg-bin/show_pathway?mmu05132
VEGF signaling pathway	KEGG PATHWAY	mmu04370	2	75	0.599835	0.952119	15461|11651	http://www.genome.jp/kegg-bin/show_pathway?mmu04370
Prion diseases	KEGG PATHWAY	mmu05020	1	35	0.613782	0.956445	12028	http://www.genome.jp/kegg-bin/show_pathway?mmu05020
Fc epsilon RI signaling pathway	KEGG PATHWAY	mmu04664	2	79	0.627441	0.956445	15461|11651	http://www.genome.jp/kegg-bin/show_pathway?mmu04664
Rheumatoid arthritis	KEGG PATHWAY	mmu05323	2	81	0.64068	0.956445	16476|14281	http://www.genome.jp/kegg-bin/show_pathway?mmu05323
Carbohydrate digestion and absorption	KEGG PATHWAY	mmu04973	1	38	0.643248	0.956445	11651	http://www.genome.jp/kegg-bin/show_pathway?mmu04973
Toxoplasmosis	KEGG PATHWAY	mmu05145	3	126	0.657151	0.956445	12043|12048|11651	http://www.genome.jp/kegg-bin/show_pathway?mmu05145
Dopaminergic synapse	KEGG PATHWAY	mmu04728	3	127	0.662274	0.956445	12912|11651|14281	http://www.genome.jp/kegg-bin/show_pathway?mmu04728
Viral myocarditis	KEGG PATHWAY	mmu05416	2	86	0.672154	0.956445	11350|12443	http://www.genome.jp/kegg-bin/show_pathway?mmu05416
Vasopressin-regulated water reabsorption	KEGG PATHWAY	mmu04962	1	42	0.679076	0.956445	12912	http://www.genome.jp/kegg-bin/show_pathway?mmu04962
Staphylococcus aureus infection	KEGG PATHWAY	mmu05150	1	46	0.711312	0.987933	11537	http://www.genome.jp/kegg-bin/show_pathway?mmu05150
N-Glycan biosynthesis	KEGG PATHWAY	mmu00510	1	49	0.733349	0.998077	269181	http://www.genome.jp/kegg-bin/show_pathway?mmu00510
GnRH signaling pathway	KEGG PATHWAY	mmu04912	2	98	0.738577	0.998077	15461|16476	http://www.genome.jp/kegg-bin/show_pathway?mmu04912
Inositol phosphate metabolism	KEGG PATHWAY	mmu00562	1	59	0.79538	1	19211	http://www.genome.jp/kegg-bin/show_pathway?mmu00562
Oocyte meiosis	KEGG PATHWAY	mmu04114	2	111	0.797236	1	12448|12566	http://www.genome.jp/kegg-bin/show_pathway?mmu04114
RNA degradation	KEGG PATHWAY	mmu03018	1	62	0.811011	1	12227	http://www.genome.jp/kegg-bin/show_pathway?mmu03018
Bacterial invasion of epithelial cells	KEGG PATHWAY	mmu05100	1	66	0.830013	1	12387	http://www.genome.jp/kegg-bin/show_pathway?mmu05100
Long-term depression	KEGG PATHWAY	mmu04730	1	70	0.847109	1	15461	http://www.genome.jp/kegg-bin/show_pathway?mmu04730
Complement and coagulation cascades	KEGG PATHWAY	mmu04610	1	73	0.858794	1	11537	http://www.genome.jp/kegg-bin/show_pathway?mmu04610
Axon guidance	KEGG PATHWAY	mmu04360	2	130	0.862023	1	15461|11350	http://www.genome.jp/kegg-bin/show_pathway?mmu04360
Antigen processing and presentation	KEGG PATHWAY	mmu04612	1	76	0.869589	1	12912	http://www.genome.jp/kegg-bin/show_pathway?mmu04612
Phosphatidylinositol signaling system	KEGG PATHWAY	mmu04070	1	80	0.882711	1	19211	http://www.genome.jp/kegg-bin/show_pathway?mmu04070
Glycerophospholipid metabolism	KEGG PATHWAY	mmu00564	1	83	0.89168	1	13026	http://www.genome.jp/kegg-bin/show_pathway?mmu00564
Gap junction	KEGG PATHWAY	mmu04540	1	86	0.899964	1	15461	http://www.genome.jp/kegg-bin/show_pathway?mmu04540
Fc gamma R-mediated phagocytosis	KEGG PATHWAY	mmu04666	1	89	0.907616	1	11651	http://www.genome.jp/kegg-bin/show_pathway?mmu04666
Protein processing in endoplasmic reticulum	KEGG PATHWAY	mmu04141	2	154	0.91671	1	12043|12028	http://www.genome.jp/kegg-bin/show_pathway?mmu04141
Spliceosome	KEGG PATHWAY	mmu03040	1	104	0.937954	1	15382	http://www.genome.jp/kegg-bin/show_pathway?mmu03040
Chemokine signaling pathway	KEGG PATHWAY	mmu04062	2	177	0.949436	1	15461|11651	http://www.genome.jp/kegg-bin/show_pathway?mmu04062
Leukocyte transendothelial migration	KEGG PATHWAY	mmu04670	1	116	0.954887	1	12387	http://www.genome.jp/kegg-bin/show_pathway?mmu04670
Parkinson's disease	KEGG PATHWAY	mmu05012	1	118	0.957221	1	22333	http://www.genome.jp/kegg-bin/show_pathway?mmu05012
Natural killer cell mediated cytotoxicity	KEGG PATHWAY	mmu04650	1	125	0.964483	1	15461	http://www.genome.jp/kegg-bin/show_pathway?mmu04650
Ubiquitin mediated proteolysis	KEGG PATHWAY	mmu04120	1	126	0.965414	1	56371	http://www.genome.jp/kegg-bin/show_pathway?mmu04120
Serotonergic synapse	KEGG PATHWAY	mmu04726	1	132	0.970513	1	15461	http://www.genome.jp/kegg-bin/show_pathway?mmu04726
Endocytosis	KEGG PATHWAY	mmu04144	2	212	0.976868	1	15461|17127	http://www.genome.jp/kegg-bin/show_pathway?mmu04144
RNA transport	KEGG PATHWAY	mmu03013	1	144	0.978571	1	227720	http://www.genome.jp/kegg-bin/show_pathway?mmu03013
Calcium signaling pathway	KEGG PATHWAY	mmu04020	1	176	0.99086	1	22333	http://www.genome.jp/kegg-bin/show_pathway?mmu04020
Regulation of actin cytoskeleton	KEGG PATHWAY	mmu04810	1	211	0.996407	1	15461	http://www.genome.jp/kegg-bin/show_pathway?mmu04810
Neuroactive ligand-receptor interaction	KEGG PATHWAY	mmu04080	1	261	0.999056	1	231252	http://www.genome.jp/kegg-bin/show_pathway?mmu04080
Metabolic pathways	KEGG PATHWAY	mmu01100	2	1130	1	1	13026|269181	http://www.genome.jp/kegg-bin/show_pathway?mmu01100

## Sheet: Run-B=0.015
#Term	Database	Id	Sample number	Background number	P-Value	Corrected P-Value	Genes	Hyperlink
Cell cycle	KEGG PATHWAY	mmu04110	14	117	7.57759e-09	4.92544e-07	17869|19651|21781|433759|12914|13555|12566|19650|12448|19645|12567|17126|17127|328572	http://www.genome.jp/kegg-bin/show_pathway?mmu04110
TGF-beta signaling pathway	KEGG PATHWAY	mmu04350	12	84	1.53695e-08	4.9951e-07	17869|328572|15903|15901|20683|12914|21781|19650|19651|17126|17127|17125	http://www.genome.jp/kegg-bin/show_pathway?mmu04350
Transcriptional misregulation in cancer	KEGG PATHWAY	mmu05202	15	164	6.03141e-08	1.30681e-06	17869|18507|433759|20683|20375|12393|13876|12151|12606|15405|17268|260423|15396|15395|17125	http://www.genome.jp/kegg-bin/show_pathway?mmu05202
Prostate cancer	KEGG PATHWAY	mmu05215	11	88	2.11112e-07	3.43057e-06	21416|21415|12387|12914|12448|12566|11911|328572|19645|13555|12912	http://www.genome.jp/kegg-bin/show_pathway?mmu05215
HTLV-I infection	KEGG PATHWAY	mmu05166	18	274	3.13479e-07	4.07522e-06	81601|17869|328572|16476|20375|12387|12914|23871|12567|17127|11911|11910|14281|19645|13555|100683|17126|12912	http://www.genome.jp/kegg-bin/show_pathway?mmu05166
Pathways in cancer	KEGG PATHWAY	mmu05200	19	321	6.57668e-07	7.12473e-06	16476|17869|328572|17127|21416|21415|20375|12387|12914|12567|12566|13016|14281|19645|12448|433759|17126|13555|12606	http://www.genome.jp/kegg-bin/show_pathway?mmu05200
Colorectal cancer	KEGG PATHWAY	mmu05210	8	64	9.88381e-06	9.17782e-05	16476|17869|21416|21415|12387|14281|17126|17127	http://www.genome.jp/kegg-bin/show_pathway?mmu05210
Wnt signaling pathway	KEGG PATHWAY	mmu04310	10	147	0.000105635	0.000858286	16476|17869|21416|21415|12387|12914|13016|328572|17126|17127	http://www.genome.jp/kegg-bin/show_pathway?mmu04310
Adherens junction	KEGG PATHWAY	mmu04520	7	71	0.00014221	0.00102707	21416|21415|12387|12914|328572|17126|17127	http://www.genome.jp/kegg-bin/show_pathway?mmu04520
Chronic myeloid leukemia	KEGG PATHWAY	mmu05220	7	73	0.00016682	0.00108433	17869|433759|13555|13016|19645|12567|17127	http://www.genome.jp/kegg-bin/show_pathway?mmu05220
Notch signaling pathway	KEGG PATHWAY	mmu04330	5	49	0.00112362	0.00663958	13016|433759|328572|12914|19668	http://www.genome.jp/kegg-bin/show_pathway?mmu04330
Thyroid cancer	KEGG PATHWAY	mmu05216	4	29	0.00129921	0.00703738	12387|17869|21415|21416	http://www.genome.jp/kegg-bin/show_pathway?mmu05216
Acute myeloid leukemia	KEGG PATHWAY	mmu05221	5	57	0.00209193	0.0104596	17869|20375|21415|12606|21416	http://www.genome.jp/kegg-bin/show_pathway?mmu05221
Small cell lung cancer	KEGG PATHWAY	mmu05222	6	86	0.00228165	0.0105934	17869|13555|12566|12448|19645|12567	http://www.genome.jp/kegg-bin/show_pathway?mmu05222
Bladder cancer	KEGG PATHWAY	mmu05219	4	42	0.0044686	0.0183094	17869|19645|13555|12567	http://www.genome.jp/kegg-bin/show_pathway?mmu05219
Melanogenesis	KEGG PATHWAY	mmu04916	6	100	0.00461238	0.0183094	21416|21415|12387|12914|328572|12912	http://www.genome.jp/kegg-bin/show_pathway?mmu04916
Pancreatic cancer	KEGG PATHWAY	mmu05212	5	70	0.00478861	0.0183094	19645|17126|13555|12567|17127	http://www.genome.jp/kegg-bin/show_pathway?mmu05212
Endometrial cancer	KEGG PATHWAY	mmu05213	4	51	0.00843493	0.0304595	12387|17869|21415|21416	http://www.genome.jp/kegg-bin/show_pathway?mmu05213
Renal cell carcinoma	KEGG PATHWAY	mmu05211	4	71	0.0240131	0.0821501	16476|23871|328572|12914	http://www.genome.jp/kegg-bin/show_pathway?mmu05211
Cocaine addiction	KEGG PATHWAY	mmu05030	3	42	0.0277749	0.0902683	11911|16476|12912	http://www.genome.jp/kegg-bin/show_pathway?mmu05030
Huntington's disease	KEGG PATHWAY	mmu05016	6	172	0.0466642	0.142812	12914|12912|18181|328572|433759|20683	http://www.genome.jp/kegg-bin/show_pathway?mmu05016
Non-small cell lung cancer	KEGG PATHWAY	mmu05223	3	53	0.0483364	0.142812	19645|13555|12567	http://www.genome.jp/kegg-bin/show_pathway?mmu05223
Basal cell carcinoma	KEGG PATHWAY	mmu05217	3	55	0.0526919	0.148912	12387|21416|21415	http://www.genome.jp/kegg-bin/show_pathway?mmu05217
Herpes simplex infection	KEGG PATHWAY	mmu05168	6	187	0.0640521	0.171304	16476|328572|12914|12566|14281|11865	http://www.genome.jp/kegg-bin/show_pathway?mmu05168
Chagas disease (American trypanosomiasis)	KEGG PATHWAY	mmu05142	4	100	0.0658863	0.171304	16476|14281|17126|17127	http://www.genome.jp/kegg-bin/show_pathway?mmu05142
Glioma	KEGG PATHWAY	mmu05214	3	65	0.0771299	0.192825	19645|13555|12567	http://www.genome.jp/kegg-bin/show_pathway?mmu05214
p53 signaling pathway	KEGG PATHWAY	mmu04115	3	67	0.0825212	0.198662	12567|12448|12566	http://www.genome.jp/kegg-bin/show_pathway?mmu04115
Long-term potentiation	KEGG PATHWAY	mmu04720	3	69	0.08807	0.204448	11911|328572|12914	http://www.genome.jp/kegg-bin/show_pathway?mmu04720
Melanoma	KEGG PATHWAY	mmu05218	3	71	0.0937716	0.210178	19645|13555|12567	http://www.genome.jp/kegg-bin/show_pathway?mmu05218
Arrhythmogenic right ventricular cardiomyopathy (ARVC)	KEGG PATHWAY	mmu05412	3	73	0.0996212	0.211987	12387|21416|21415	http://www.genome.jp/kegg-bin/show_pathway?mmu05412
Osteoclast differentiation	KEGG PATHWAY	mmu04380	4	117	0.101101	0.211987	16476|12912|14281|20375	http://www.genome.jp/kegg-bin/show_pathway?mmu04380
Dopaminergic synapse	KEGG PATHWAY	mmu04728	4	127	0.125127	0.254163	11911|12912|14281|11865	http://www.genome.jp/kegg-bin/show_pathway?mmu04728
T cell receptor signaling pathway	KEGG PATHWAY	mmu04660	3	108	0.220572	0.428998	16476|14281|12567	http://www.genome.jp/kegg-bin/show_pathway?mmu04660
Cholinergic synapse	KEGG PATHWAY	mmu04725	3	109	0.224399	0.428998	11911|12912|14281	http://www.genome.jp/kegg-bin/show_pathway?mmu04725
Leishmaniasis	KEGG PATHWAY	mmu05140	2	65	0.255816	0.475087	16476|14281	http://www.genome.jp/kegg-bin/show_pathway?mmu05140
Circadian rhythm - mammal	KEGG PATHWAY	mmu04710	1	22	0.286932	0.493137	11865	http://www.genome.jp/kegg-bin/show_pathway?mmu04710
Dorso-ventral axis formation	KEGG PATHWAY	mmu04320	1	22	0.286932	0.493137	23871	http://www.genome.jp/kegg-bin/show_pathway?mmu04320
Pertussis	KEGG PATHWAY	mmu05133	2	71	0.288296	0.493137	16476|14281	http://www.genome.jp/kegg-bin/show_pathway?mmu05133
B cell receptor signaling pathway	KEGG PATHWAY	mmu04662	2	75	0.309872	0.499231	16476|14281	http://www.genome.jp/kegg-bin/show_pathway?mmu04662
Salmonella infection	KEGG PATHWAY	mmu05132	2	75	0.309872	0.499231	16476|14281	http://www.genome.jp/kegg-bin/show_pathway?mmu05132
Measles	KEGG PATHWAY	mmu05162	3	132	0.314899	0.499231	12567|12448|12566	http://www.genome.jp/kegg-bin/show_pathway?mmu05162
Rheumatoid arthritis	KEGG PATHWAY	mmu05323	2	81	0.341966	0.529233	16476|14281	http://www.genome.jp/kegg-bin/show_pathway?mmu05323
MAPK signaling pathway	KEGG PATHWAY	mmu04010	5	264	0.356071	0.538247	11911|16476|17869|14281|26940	http://www.genome.jp/kegg-bin/show_pathway?mmu04010
ErbB signaling pathway	KEGG PATHWAY	mmu04012	2	87	0.373578	0.551877	16476|17869	http://www.genome.jp/kegg-bin/show_pathway?mmu04012
Jak-STAT signaling pathway	KEGG PATHWAY	mmu04630	3	152	0.394384	0.569665	17869|328572|12914	http://www.genome.jp/kegg-bin/show_pathway?mmu04630
Influenza A	KEGG PATHWAY	mmu05164	3	158	0.417848	0.590437	16476|328572|12914	http://www.genome.jp/kegg-bin/show_pathway?mmu05164
GnRH signaling pathway	KEGG PATHWAY	mmu04912	2	98	0.429815	0.594425	11911|16476	http://www.genome.jp/kegg-bin/show_pathway?mmu04912
Toll-like receptor signaling pathway	KEGG PATHWAY	mmu04620	2	101	0.444693	0.602189	16476|14281	http://www.genome.jp/kegg-bin/show_pathway?mmu04620
Vasopressin-regulated water reabsorption	KEGG PATHWAY	mmu04962	1	42	0.468783	0.617581	12912	http://www.genome.jp/kegg-bin/show_pathway?mmu04962
Tuberculosis	KEGG PATHWAY	mmu05152	3	173	0.475062	0.617581	12912|328572|12914	http://www.genome.jp/kegg-bin/show_pathway?mmu05152
Oocyte meiosis	KEGG PATHWAY	mmu04114	2	111	0.49267	0.627912	12448|12566	http://www.genome.jp/kegg-bin/show_pathway?mmu04114
N-Glycan biosynthesis	KEGG PATHWAY	mmu00510	1	49	0.520831	0.651038	269181	http://www.genome.jp/kegg-bin/show_pathway?mmu00510
Neurotrophin signaling pathway	KEGG PATHWAY	mmu04722	2	128	0.567963	0.696559	11911|16476	http://www.genome.jp/kegg-bin/show_pathway?mmu04722
Tight junction	KEGG PATHWAY	mmu04530	2	131	0.580388	0.698615	12387|12567	http://www.genome.jp/kegg-bin/show_pathway?mmu04530
Bacterial invasion of epithelial cells	KEGG PATHWAY	mmu05100	1	66	0.627042	0.741049	12387	http://www.genome.jp/kegg-bin/show_pathway?mmu05100
Antigen processing and presentation	KEGG PATHWAY	mmu04612	1	76	0.678192	0.778752	12912	http://www.genome.jp/kegg-bin/show_pathway?mmu04612
Systemic lupus erythematosus	KEGG PATHWAY	mmu05322	1	77	0.682905	0.778752	260423	http://www.genome.jp/kegg-bin/show_pathway?mmu05322
Glycerophospholipid metabolism	KEGG PATHWAY	mmu00564	1	83	0.709777	0.795439	13026	http://www.genome.jp/kegg-bin/show_pathway?mmu00564
Progesterone-mediated oocyte maturation	KEGG PATHWAY	mmu04914	1	86	0.722349	0.795808	12566	http://www.genome.jp/kegg-bin/show_pathway?mmu04914
Focal adhesion	KEGG PATHWAY	mmu04510	2	196	0.787352	0.852965	16476|12387	http://www.genome.jp/kegg-bin/show_pathway?mmu04510
Leukocyte transendothelial migration	KEGG PATHWAY	mmu04670	1	116	0.821762	0.861877	12387	http://www.genome.jp/kegg-bin/show_pathway?mmu04670
Endocytosis	KEGG PATHWAY	mmu04144	2	212	0.822098	0.861877	17126|17127	http://www.genome.jp/kegg-bin/show_pathway?mmu04144
Protein processing in endoplasmic reticulum	KEGG PATHWAY	mmu04141	1	154	0.89844	0.926962	11911	http://www.genome.jp/kegg-bin/show_pathway?mmu04141
Neuroactive ligand-receptor interaction	KEGG PATHWAY	mmu04080	1	261	0.97929	0.994591	231252	http://www.genome.jp/kegg-bin/show_pathway?mmu04080
Metabolic pathways	KEGG PATHWAY	mmu01100	2	1130	0.999999	0.999999	13026|269181	http://www.genome.jp/kegg-bin/show_pathway?mmu01100

## Sheet: Run-B=0.02
#Term	Database	Id	Sample number	Background number	P-Value	Corrected P-Value	Genes	Hyperlink
Transcriptional misregulation in cancer	KEGG PATHWAY	mmu05202	23	164	1.45258e-14	1.00228e-12	433759|13876|209446|17125|109115|20375|12393|18505|15395|18507|18509|260423|15405|20471|15396|12606|21417|18510|18516|11864|18514|17268|11908	http://www.genome.jp/kegg-bin/show_pathway?mmu05202
HTLV-I infection	KEGG PATHWAY	mmu05166	21	274	6.42674e-09	2.21722e-07	81601|23871|328572|18045|16476|14534|20375|12387|12914|12567|11911|11910|13555|14281|19645|12916|100683|11908|17126|12912|21374	http://www.genome.jp/kegg-bin/show_pathway?mmu05166
Notch signaling pathway	KEGG PATHWAY	mmu04330	9	49	2.32958e-07	5.35804e-06	14534|433759|12914|16848|433586|13016|328572|19668|18128	http://www.genome.jp/kegg-bin/show_pathway?mmu04330
Pathways in cancer	KEGG PATHWAY	mmu05200	20	321	3.54695e-07	6.11849e-06	16476|328572|21416|21415|20375|12387|12914|18510|12567|12566|13016|11863|14281|19645|11864|13819|433759|17126|13555|12606	http://www.genome.jp/kegg-bin/show_pathway?mmu05200
Cell cycle	KEGG PATHWAY	mmu04110	12	117	7.32175e-07	1.0104e-05	328572|21781|211586|12914|13555|12566|19650|19651|19645|12567|433759|17126	http://www.genome.jp/kegg-bin/show_pathway?mmu04110
TGF-beta signaling pathway	KEGG PATHWAY	mmu04350	10	84	1.82718e-06	2.10126e-05	328572|15903|15901|12914|21781|19650|19651|18741|17126|17125	http://www.genome.jp/kegg-bin/show_pathway?mmu04350
Prostate cancer	KEGG PATHWAY	mmu05215	10	88	2.68164e-06	2.64333e-05	21416|21415|12387|12914|13555|12566|11911|328572|19645|12912	http://www.genome.jp/kegg-bin/show_pathway?mmu05215
Renal cell carcinoma	KEGG PATHWAY	mmu05211	7	71	0.000196149	0.00169179	16476|23871|12914|11863|328572|11864|13819	http://www.genome.jp/kegg-bin/show_pathway?mmu05211
Herpes simplex infection	KEGG PATHWAY	mmu05168	11	187	0.000255921	0.00196206	18988|16476|328572|21343|12914|12753|12566|72504|14281|11865|21374	http://www.genome.jp/kegg-bin/show_pathway?mmu05168
Wnt signaling pathway	KEGG PATHWAY	mmu04310	9	147	0.000704102	0.00451564	16476|21416|21415|12387|12914|13016|328572|21372|17126	http://www.genome.jp/kegg-bin/show_pathway?mmu04310
Colorectal cancer	KEGG PATHWAY	mmu05210	6	64	0.000719884	0.00451564	16476|21416|21415|12387|14281|17126	http://www.genome.jp/kegg-bin/show_pathway?mmu05210
Adherens junction	KEGG PATHWAY	mmu04520	6	71	0.00119043	0.00684498	21416|21415|12387|12914|328572|17126	http://www.genome.jp/kegg-bin/show_pathway?mmu04520
Thyroid cancer	KEGG PATHWAY	mmu05216	4	29	0.00157461	0.00835755	12387|18510|21415|21416	http://www.genome.jp/kegg-bin/show_pathway?mmu05216
Basal transcription factors	KEGG PATHWAY	mmu03022	4	42	0.00537296	0.026481	72504|21343|21374|63856	http://www.genome.jp/kegg-bin/show_pathway?mmu03022
Melanogenesis	KEGG PATHWAY	mmu04916	6	100	0.0059259	0.0272591	21416|21415|12387|12914|328572|12912	http://www.genome.jp/kegg-bin/show_pathway?mmu04916
Huntington's disease	KEGG PATHWAY	mmu05016	8	172	0.00680916	0.0284997	12914|12912|18181|21780|72504|328572|433759|21374	http://www.genome.jp/kegg-bin/show_pathway?mmu05016
Chronic myeloid leukemia	KEGG PATHWAY	mmu05220	5	73	0.00702166	0.0284997	13016|433759|19645|13555|12567	http://www.genome.jp/kegg-bin/show_pathway?mmu05220
Acute myeloid leukemia	KEGG PATHWAY	mmu05221	4	57	0.0143733	0.0550977	20375|21415|12606|21416	http://www.genome.jp/kegg-bin/show_pathway?mmu05221
Pancreatic cancer	KEGG PATHWAY	mmu05212	4	70	0.0271823	0.0987148	19645|17126|13555|12567	http://www.genome.jp/kegg-bin/show_pathway?mmu05212
Cocaine addiction	KEGG PATHWAY	mmu05030	3	42	0.0317367	0.104278	11911|16476|12912	http://www.genome.jp/kegg-bin/show_pathway?mmu05030
Bladder cancer	KEGG PATHWAY	mmu05219	3	42	0.0317367	0.104278	19645|13555|12567	http://www.genome.jp/kegg-bin/show_pathway?mmu05219
Small cell lung cancer	KEGG PATHWAY	mmu05222	4	86	0.0500553	0.140296	19645|13555|12567|12566	http://www.genome.jp/kegg-bin/show_pathway?mmu05222
Endometrial cancer	KEGG PATHWAY	mmu05213	3	51	0.0502172	0.140296	12387|21416|21415	http://www.genome.jp/kegg-bin/show_pathway?mmu05213
Circadian rhythm - mammal	KEGG PATHWAY	mmu04710	2	22	0.0520459	0.140296	11865|12753	http://www.genome.jp/kegg-bin/show_pathway?mmu04710
Dorso-ventral axis formation	KEGG PATHWAY	mmu04320	2	22	0.0520459	0.140296	23871|18128	http://www.genome.jp/kegg-bin/show_pathway?mmu04320
Dopaminergic synapse	KEGG PATHWAY	mmu04728	5	127	0.0532465	0.140296	11911|12912|14281|11865|12753	http://www.genome.jp/kegg-bin/show_pathway?mmu04728
Non-small cell lung cancer	KEGG PATHWAY	mmu05223	3	53	0.0548984	0.140296	19645|13555|12567	http://www.genome.jp/kegg-bin/show_pathway?mmu05223
Basal cell carcinoma	KEGG PATHWAY	mmu05217	3	55	0.0597802	0.147316	12387|21416|21415	http://www.genome.jp/kegg-bin/show_pathway?mmu05217
Maturity onset diabetes of the young	KEGG PATHWAY	mmu04950	2	25	0.0642466	0.152862	18508|18506	http://www.genome.jp/kegg-bin/show_pathway?mmu04950
Glioma	KEGG PATHWAY	mmu05214	3	65	0.0870379	0.200187	19645|13555|12567	http://www.genome.jp/kegg-bin/show_pathway?mmu05214
Long-term potentiation	KEGG PATHWAY	mmu04720	3	69	0.0991735	0.220741	11911|328572|12914	http://www.genome.jp/kegg-bin/show_pathway?mmu04720
Melanoma	KEGG PATHWAY	mmu05218	3	71	0.105483	0.227448	19645|13555|12567	http://www.genome.jp/kegg-bin/show_pathway?mmu05218
Arrhythmogenic right ventricular cardiomyopathy (ARVC)	KEGG PATHWAY	mmu05412	3	73	0.111946	0.234069	12387|21416|21415	http://www.genome.jp/kegg-bin/show_pathway?mmu05412
Osteoclast differentiation	KEGG PATHWAY	mmu04380	4	117	0.116413	0.236249	16476|12912|14281|20375	http://www.genome.jp/kegg-bin/show_pathway?mmu04380
Antigen processing and presentation	KEGG PATHWAY	mmu04612	3	76	0.121915	0.240347	12912|18045|18046	http://www.genome.jp/kegg-bin/show_pathway?mmu04612
Tuberculosis	KEGG PATHWAY	mmu05152	5	173	0.140085	0.268496	12912|328572|12914|18045|18046	http://www.genome.jp/kegg-bin/show_pathway?mmu05152
Chagas disease (American trypanosomiasis)	KEGG PATHWAY	mmu05142	3	100	0.211159	0.393782	16476|14281|17126	http://www.genome.jp/kegg-bin/show_pathway?mmu05142
T cell receptor signaling pathway	KEGG PATHWAY	mmu04660	3	108	0.243548	0.438159	16476|14281|12567	http://www.genome.jp/kegg-bin/show_pathway?mmu04660
Cholinergic synapse	KEGG PATHWAY	mmu04725	3	109	0.247655	0.438159	11911|12912|14281	http://www.genome.jp/kegg-bin/show_pathway?mmu04725
Leishmaniasis	KEGG PATHWAY	mmu05140	2	65	0.275305	0.4749	16476|14281	http://www.genome.jp/kegg-bin/show_pathway?mmu05140
p53 signaling pathway	KEGG PATHWAY	mmu04115	2	67	0.286711	0.482514	12567|12566	http://www.genome.jp/kegg-bin/show_pathway?mmu04115
Pertussis	KEGG PATHWAY	mmu05133	2	71	0.309457	0.508394	16476|14281	http://www.genome.jp/kegg-bin/show_pathway?mmu05133
B cell receptor signaling pathway	KEGG PATHWAY	mmu04662	2	75	0.332055	0.520722	16476|14281	http://www.genome.jp/kegg-bin/show_pathway?mmu04662
Salmonella infection	KEGG PATHWAY	mmu05132	2	75	0.332055	0.520722	16476|14281	http://www.genome.jp/kegg-bin/show_pathway?mmu05132
Rheumatoid arthritis	KEGG PATHWAY	mmu05323	2	81	0.365534	0.560485	16476|14281	http://www.genome.jp/kegg-bin/show_pathway?mmu05323
Prion diseases	KEGG PATHWAY	mmu05020	1	35	0.427742	0.641613	18128	http://www.genome.jp/kegg-bin/show_pathway?mmu05020
Influenza A	KEGG PATHWAY	mmu05164	3	158	0.451137	0.642604	16476|328572|12914	http://www.genome.jp/kegg-bin/show_pathway?mmu05164
Other types of O-glycan biosynthesis	KEGG PATHWAY	mmu00514	1	38	0.453777	0.642604	16848	http://www.genome.jp/kegg-bin/show_pathway?mmu00514
GnRH signaling pathway	KEGG PATHWAY	mmu04912	2	98	0.456342	0.642604	11911|16476	http://www.genome.jp/kegg-bin/show_pathway?mmu04912
Toll-like receptor signaling pathway	KEGG PATHWAY	mmu04620	2	101	0.471599	0.650806	16476|14281	http://www.genome.jp/kegg-bin/show_pathway?mmu04620
Vasopressin-regulated water reabsorption	KEGG PATHWAY	mmu04962	1	42	0.486663	0.658427	12912	http://www.genome.jp/kegg-bin/show_pathway?mmu04962
N-Glycan biosynthesis	KEGG PATHWAY	mmu00510	1	49	0.539536	0.715923	269181	http://www.genome.jp/kegg-bin/show_pathway?mmu00510
MAPK signaling pathway	KEGG PATHWAY	mmu04010	4	264	0.592645	0.755361	11911|16476|14281|26940	http://www.genome.jp/kegg-bin/show_pathway?mmu04010
Neurotrophin signaling pathway	KEGG PATHWAY	mmu04722	2	128	0.596528	0.755361	11911|16476	http://www.genome.jp/kegg-bin/show_pathway?mmu04722
Tight junction	KEGG PATHWAY	mmu04530	2	131	0.608966	0.755361	12387|12567	http://www.genome.jp/kegg-bin/show_pathway?mmu04530
Measles	KEGG PATHWAY	mmu05162	2	132	0.613047	0.755361	12567|12566	http://www.genome.jp/kegg-bin/show_pathway?mmu05162
Bacterial invasion of epithelial cells	KEGG PATHWAY	mmu05100	1	66	0.646429	0.782519	12387	http://www.genome.jp/kegg-bin/show_pathway?mmu05100
Jak-STAT signaling pathway	KEGG PATHWAY	mmu04630	2	152	0.68791	0.818376	328572|12914	http://www.genome.jp/kegg-bin/show_pathway?mmu04630
Systemic lupus erythematosus	KEGG PATHWAY	mmu05322	1	77	0.702017	0.821003	260423	http://www.genome.jp/kegg-bin/show_pathway?mmu05322
Progesterone-mediated oocyte maturation	KEGG PATHWAY	mmu04914	1	86	0.740953	0.842652	12566	http://www.genome.jp/kegg-bin/show_pathway?mmu04914
ErbB signaling pathway	KEGG PATHWAY	mmu04012	1	87	0.744953	0.842652	16476	http://www.genome.jp/kegg-bin/show_pathway?mmu04012
Spliceosome	KEGG PATHWAY	mmu03040	1	104	0.804265	0.888331	54633	http://www.genome.jp/kegg-bin/show_pathway?mmu03040
Focal adhesion	KEGG PATHWAY	mmu04510	2	196	0.811085	0.888331	16476|12387	http://www.genome.jp/kegg-bin/show_pathway?mmu04510
Oocyte meiosis	KEGG PATHWAY	mmu04114	1	111	0.824489	0.888903	12566	http://www.genome.jp/kegg-bin/show_pathway?mmu04114
Leukocyte transendothelial migration	KEGG PATHWAY	mmu04670	1	116	0.837647	0.889194	12387	http://www.genome.jp/kegg-bin/show_pathway?mmu04670
Protein processing in endoplasmic reticulum	KEGG PATHWAY	mmu04141	1	154	0.910265	0.951641	11911	http://www.genome.jp/kegg-bin/show_pathway?mmu04141
Endocytosis	KEGG PATHWAY	mmu04144	1	212	0.963783	0.992552	17126	http://www.genome.jp/kegg-bin/show_pathway?mmu04144
Neuroactive ligand-receptor interaction	KEGG PATHWAY	mmu04080	1	261	0.98321	0.997669	231252	http://www.genome.jp/kegg-bin/show_pathway?mmu04080
Metabolic pathways	KEGG PATHWAY	mmu01100	1	1130	1	1	269181	http://www.genome.jp/kegg-bin/show_pathway?mmu01100

[truncated: 2 more sheets: Run-B=0.025, Run-B=0.03]
